# Supplementary material for: The Involvement of Mycobacterium Type III-A CRISPR-Cas System in Oxidative Stress
Source: Front Microbiol. 2021 Dec 9;12:774492. doi: 10.3389/fmicb.2021.774492 (PMC8696179; doi:10.3389/fmicb.2021.774492)
Supplement: Supplementary file 6 [file Table_1.XLSX]

## Sheet: Sheet2
Table S4 The KEGG pathways map of differentially expressed genes
Pathway_ID	Pathway	Up_Number	Down_Number	DEG_number	Total_number	Down_P value	Down_FDR	Up_P value	Up_FDR	Up_Gene	Down_Gene
ko00910	Nitrogen metabolism	0	5	5	16	0.00179222	0.0579478	-	-	-	WP_003401336.1/WP_003401341.1/WP_003411973.1/WP_003401360.1/WP_003406090.1
ko00984	Steroid degradation	0	4	4	10	0.00193159	0.0579478	-	-	-	WP_003419211.1/WP_003419381.1/WP_003419253.1/WP_003419374.1
ko03000	Transcription factors [BR:ko03000]	1	7	8	45	0.0153715	0.307429	0.910016	0.922433	WP_003419482.1	WP_003418017.1/WP_003405904.1/WP_003404007.1/WP_003403065.1/WP_003408266.1/WP_003401823.1/WP_003406197.1
ko00330	Arginine and proline metabolism	0	3	3	13	0.0387471	0.565436	-	-	-	WP_003411957.1/WP_003411956.1/WP_003404376.1
ko00071	Fatty acid degradation	1	6	7	45	0.0484436	0.565436	0.910016	0.922433	WP_003405712.1	WP_003417047.1/WP_003417044.1/WP_003409707.1/WP_003419307.1/WP_003407504.1/WP_003419394.1
ko00930	Caprolactam degradation	1	3	4	15	0.0565436	0.565436	0.547224	0.896921	WP_003405712.1	WP_003417047.1/WP_003409707.1/WP_003407504.1
ko00920	Sulfur metabolism	0	3	3	17	0.0775535	0.651387	-	-	-	WP_003900050.1/WP_003404395.1/WP_003900904.1
ko02048	Prokaryotic defense system [BR:ko02048]	1	6	7	52	0.0868517	0.651387	0.938657	0.934166	WP_003405820.1	WP_003900580.1/WP_003414288.1/WP_003414292.1/WP_003414285.1/WP_003414296.1/WP_003409896.1
ko03110	Chaperones and folding catalysts [BR:ko03110]	0	3	3	19	0.101476	0.662495	-	-	-	WP_003401814.1/WP_010950385.1/WP_011799101.1
ko00333	Prodigiosin biosynthesis	0	2	2	10	0.11772	0.662495	-	-	-	WP_003403326.1/WP_003411559.1
ko03029	Mitochondrial biogenesis [BR:ko03029]	0	4	4	32	0.121457	0.662495	-	-	-	WP_003899505.1/WP_003401814.1/WP_010950385.1/WP_011799101.1
ko00660	C5-Branched dibasic acid metabolism	1	2	3	11	0.138462	0.681391	0.440141	0.896921	WP_003900872.1	WP_003415114.1/WP_003415110.1
ko00310	Lysine degradation	2	3	5	24	0.171656	0.681391	0.350126	0.896921	WP_010950869.1/WP_003405712.1	WP_003409707.1/WP_003419307.1/WP_003407504.1
ko02020	Two-component system	2	5	7	52	0.198861	0.681391	0.758703	0.896921	WP_003404748.1/WP_010950607.1	WP_003408976.1/WP_003414086.1/WP_003419307.1/WP_003406090.1/WP_003405370.1
ko00561	Glycerolipid metabolism	1	3	4	26	0.202869	0.681391	0.748403	0.896921	WP_011799226.1	WP_003417889.1/WP_003415914.1/WP_003407926.1
ko00281	Geraniol degradation	2	2	4	14	0.204417	0.681391	0.157993	0.864806	WP_003416899.1/WP_003405712.1	WP_003409707.1/WP_003407504.1
ko03012	Translation factors [BR:ko03012]	0	2	2	14	0.204417	0.681391	-	-	-	WP_003899505.1/WP_003407507.1
ko05152	Tuberculosis	1	2	3	14	0.204417	0.681391	0.522513	0.896921	WP_003414872.1	WP_003401814.1/WP_003415272.1
ko00380	Tryptophan metabolism	2	3	5	27	0.218958	0.681501	0.406435	0.896921	WP_010950869.1/WP_003405712.1	WP_003409707.1/WP_003419307.1/WP_003407504.1
ko00290	Valine, leucine and isoleucine biosynthesis	1	2	3	15	0.227167	0.681501	0.547224	0.896921	WP_003900872.1	WP_003415114.1/WP_003415110.1
ko00500	Starch and sucrose metabolism	4	3	7	29	0.251874	0.708865	0.0563886	0.617307	WP_011799311.1/WP_003899891.1/WP_003404748.1/WP_010950607.1	WP_003408976.1/WP_003414086.1/WP_003405370.1
ko00362	Benzoate degradation	1	3	4	30	0.268614	0.708865	0.797087	0.896921	WP_003405712.1	WP_003409707.1/WP_003419307.1/WP_003407504.1
ko00903	Limonene and pinene degradation	1	2	3	18	0.296093	0.708865	0.614052	0.896921	WP_003405712.1	WP_003409707.1/WP_003407504.1
ko03021	Transcription machinery [BR:ko03021]	0	2	2	18	0.296093	0.708865	-	-	-	WP_003406257.1/WP_003401110.1
ko00280	Valine, leucine and isoleucine degradation	2	4	6	46	0.298533	0.708865	0.694888	0.896921	WP_010950869.1/WP_003405712.1	WP_003409707.1/WP_003419307.1/WP_003407504.1/WP_003419394.1
ko00061	Fatty acid biosynthesis	1	2	3	19	0.318989	0.708865	0.634093	0.896921	WP_003400418.1	WP_003403326.1/WP_003411559.1
ko00627	Aminobenzoate degradation	1	2	3	19	0.318989	0.708865	0.634093	0.896921	WP_003405712.1	WP_003409707.1/WP_003407504.1
ko01004	Lipid biosynthesis proteins [BR:ko01004]	1	3	4	34	0.336532	0.72114	0.836473	0.897762	WP_003406240.1	WP_003403326.1/WP_003415914.1/WP_003411559.1
ko00410	beta-Alanine metabolism	1	2	3	21	0.36422	0.73862	0.671152	0.896921	WP_003405712.1	WP_003409707.1/WP_003407504.1
ko04147	Exosome [BR:ko04147]	3	4	7	51	0.36931	0.73862	0.490897	0.896921	WP_010950869.1/WP_011799181.1/WP_003403726.1	WP_003401814.1/WP_003412529.1/WP_003419307.1/WP_003416149.1
ko00360	Phenylalanine metabolism	1	2	3	23	0.408324	0.790305	0.704512	0.896921	WP_003405712.1	WP_003409707.1/WP_003407504.1
ko00650	Butanoate metabolism	2	3	5	41	0.453954	0.84362	0.631872	0.896921	WP_003900872.1/WP_003405712.1	WP_003409707.1/WP_003419307.1/WP_003407504.1
ko00340	Histidine metabolism	0	1	1	10	0.463991	0.84362	-	-	-	WP_003899180.1
ko03018	RNA degradation	1	1	2	11	0.496544	0.848877	0.440141	0.896921	WP_003416875.1	WP_003401814.1
ko00640	Propanoate metabolism	2	2	4	28	0.511568	0.848877	0.424715	0.896921	WP_010950869.1/WP_003405712.1	WP_003409707.1/WP_003407504.1
ko01007	Amino acid related enzymes [BR:ko01007]	0	2	2	28	0.511568	0.848877	-	-	-	WP_003411957.1/WP_003411956.1
ko00900	Terpenoid backbone biosynthesis	0	1	1	13	0.555911	0.848877	-	-	-	WP_003419307.1
ko00760	Nicotinate and nicotinamide metabolism	2	1	3	14	0.582949	0.848877	0.157993	0.864806	WP_003416829.1/WP_003417233.1	WP_003901204.1
ko03019	Messenger RNA biogenesis [BR:ko03019]	1	1	2	14	0.582949	0.848877	0.522513	0.896921	WP_003416875.1	WP_003401814.1
ko04936	Alcoholic liver disease	0	1	1	14	0.582949	0.848877	-	-	-	WP_003419394.1
ko00220	Arginine biosynthesis	0	1	1	15	0.608362	0.848877	-	-	-	WP_003898960.1
ko00564	Glycerophospholipid metabolism	0	1	1	15	0.608362	0.848877	-	-	-	WP_003415914.1
ko03320	PPAR signaling pathway	0	1	1	15	0.608362	0.848877	-	-	-	WP_003419394.1
ko00250	Alanine, aspartate and glutamate metabolism	0	1	1	17	0.654693	0.860865	-	-	-	WP_003901204.1
ko00790	Folate biosynthesis	0	1	1	17	0.654693	0.860865	-	-	-	WP_003416149.1
ko01003	Glycosyltransferases [BR:ko01003]	3	1	4	19	0.695609	0.860865	0.0688102	0.627742	WP_011799311.1/WP_003900761.1/WP_003407676.1	WP_003414922.1
ko02000	Transporters [BR:ko02000]	5	6	11	115	0.710082	0.860865	0.718789	0.896921	WP_010950902.1/WP_003404792.1/WP_003418966.1/WP_003416831.1/WP_003418972.1	WP_003411973.1/WP_003407477.1/WP_003899540.1/WP_003401360.1/WP_003403101.1/WP_003406090.1
ko01002	Peptidases and inhibitors [BR:ko01002]	5	2	7	41	0.72105	0.860865	0.0537321	0.617307	WP_003404117.1/WP_003409255.1/WP_003899401.1/WP_003403728.1/WP_003900009.1	WP_003404376.1/WP_003409566.1
ko00270	Cysteine and methionine metabolism	1	1	2	21	0.731735	0.860865	0.671152	0.896921	WP_003405914.1	WP_003404395.1
ko00680	Methane metabolism	0	1	1	21	0.731735	0.860865	-	-	-	WP_003899720.1
ko00860	Porphyrin and chlorophyll metabolism	0	1	1	21	0.731735	0.860865	-	-	-	WP_003401357.1
ko00260	Glycine, serine and threonine metabolism	2	1	3	26	0.804577	0.909085	0.387893	0.896921	WP_010950869.1/WP_003406654.1	WP_003899720.1
ko00720	Carbon fixation pathways in prokaryotes	0	1	1	27	0.816606	0.909085	-	-	-	WP_003419307.1
ko03009	Ribosome biogenesis [BR:ko03009]	2	1	3	29	0.838514	0.909085	0.442712	0.896921	WP_003405173.1/WP_003417215.1	WP_003408382.1
ko00010	Glycolysis / Gluconeogenesis	2	1	3	30	0.848479	0.909085	0.460407	0.896921	WP_010950869.1/WP_011799181.1	WP_003899720.1
ko00520	Amino sugar and nucleotide sugar metabolism	8	1	9	30	0.848479	0.909085	7.15266e-05	0.00391514	WP_003417418.1/WP_003410786.1/WP_010950610.1/WP_003909149.1/WP_010950346.1/WP_011799182.1/WP_010950748.1/WP_010950710.1	WP_003898400.1
ko00630	Glyoxylate and dicarboxylate metabolism	1	1	2	33	0.874876	0.920922	0.827396	0.897762	WP_010950869.1	WP_003419307.1
ko02010	ABC transporters	4	1	5	36	0.896726	0.927647	0.107366	0.836239	WP_010950902.1/WP_003404792.1/WP_003418966.1/WP_003418972.1	WP_003403101.1
ko00620	Pyruvate metabolism	1	1	2	45	0.942107	0.942033	0.910016	0.922433	WP_010950869.1	WP_003419307.1
ko03016	Transfer RNA biogenesis [BR:ko03016]	3	1	4	45	0.942107	0.942033	0.407841	0.896921	WP_003416902.1/WP_003417215.1/WP_011799262.1	WP_003401204.1
ko03010	Ribosome	2	1	3	57	0.973434	0.942033	0.802916	0.896921	WP_003403685.1/WP_003403683.1	WP_003410628.1
ko03011	Ribosome [BR:ko03011]	2	1	3	57	0.973434	0.942033	0.802916	0.896921	WP_003403685.1/WP_003403683.1	WP_003410628.1
