# Supplementary material for: The Involvement of Mycobacterium Type III-A CRISPR-Cas System in Oxidative Stress
Source: Front Microbiol. 2021 Dec 9;12:774492. doi: 10.3389/fmicb.2021.774492 (PMC8696179; doi:10.3389/fmicb.2021.774492)
Supplement: Supplementary file 7 [file Table_2.XLSX]

## Sheet: GO
Table S5 The significantly enriched GO terms of differentially expressed genes
Catergory	GO_Term	Cluster frequency	Corrected P-value	Genes annotated to the term
biological_process	GO:0010033 response to organic substance	12/181	0.00519035	WP_003901784.1/WP_003900801.1/WP_003900117.1/WP_003401905.1/WP_003909410.1/WP_003898975.1/WP_003411956.1/WP_003411957.1/WP_003416576.1/WP_003900004.1/WP_003419211.1/WP_003419378.1
biological_process	GO:0016125 sterol metabolic process	8/181	0.00519035	WP_003898577.1/WP_003419211.1/WP_003419253.1/WP_003419307.1/WP_003419374.1/WP_003419378.1/WP_003419383.1/WP_003900102.1
biological_process	GO:0006706 steroid catabolic process	7/181	0.00526149	WP_003419211.1/WP_003419253.1/WP_003419307.1/WP_003419374.1/WP_003419378.1/WP_003419383.1/WP_003900102.1
biological_process	GO:0006707 cholesterol catabolic process	7/181	0.00526149	WP_003419211.1/WP_003419253.1/WP_003419307.1/WP_003419374.1/WP_003419378.1/WP_003419383.1/WP_003900102.1
biological_process	GO:0016127 sterol catabolic process	7/181	0.00526149	WP_003419211.1/WP_003419253.1/WP_003419307.1/WP_003419374.1/WP_003419378.1/WP_003419383.1/WP_003900102.1
biological_process	GO:0055114 oxidation-reduction process	36/181	0.00569306	WP_003401336.1/WP_003401341.1/WP_003900117.1/WP_003403065.1/WP_003403360.1/WP_003898577.1/WP_003405712.1/WP_003405909.1/WP_010950499.1/WP_003406090.1/WP_010950500.1/WP_003406708.1/WP_003407257.1/WP_003407501.1/WP_003407730.1/WP_003901204.1/WP_003898960.1/WP_003409700.1/WP_003412529.1/WP_011799311.1/WP_003415983.1/WP_003416434.1/WP_003416439.1/WP_003899937.1/WP_003900642.1/WP_003417047.1/WP_010950…
biological_process	GO:0008202 steroid metabolic process	8/181	0.00569306	WP_003898577.1/WP_003419211.1/WP_003419253.1/WP_003419307.1/WP_003419374.1/WP_003419378.1/WP_003419383.1/WP_003900102.1
biological_process	GO:0008203 cholesterol metabolic process	7/181	0.00569306	WP_003419211.1/WP_003419253.1/WP_003419307.1/WP_003419374.1/WP_003419378.1/WP_003419383.1/WP_003900102.1
biological_process	GO:0046164 alcohol catabolic process	7/181	0.00569306	WP_003419211.1/WP_003419253.1/WP_003419307.1/WP_003419374.1/WP_003419378.1/WP_003419383.1/WP_003900102.1
biological_process	GO:1901616 organic hydroxy compound catabolic process	7/181	0.00569306	WP_003419211.1/WP_003419253.1/WP_003419307.1/WP_003419374.1/WP_003419378.1/WP_003419383.1/WP_003900102.1
biological_process	GO:0016042 lipid catabolic process	11/181	0.0123801	WP_003403360.1/WP_003405712.1/WP_003405909.1/WP_003418339.1/WP_003419211.1/WP_003419253.1/WP_003419307.1/WP_003419374.1/WP_003419378.1/WP_003419383.1/WP_003900102.1
biological_process	GO:0009719 response to endogenous stimulus	6/181	0.0123801	WP_003901784.1/WP_003900117.1/WP_003909410.1/WP_003411956.1/WP_003411957.1/WP_003900004.1
biological_process	GO:0015980 energy derivation by oxidation of organic compounds	13/181	0.0203853	WP_003401336.1/WP_003401341.1/WP_003405909.1/WP_010950499.1/WP_003406090.1/WP_010950500.1/WP_003406708.1/WP_011799311.1/WP_003416434.1/WP_003899937.1/WP_003900642.1/WP_003417273.1/WP_010950870.1
biological_process	GO:0009061 anaerobic respiration	6/181	0.0210904	WP_003401336.1/WP_003401341.1/WP_010950499.1/WP_003406090.1/WP_010950500.1/WP_003416434.1
biological_process	GO:1902652 secondary alcohol metabolic process	7/181	0.0226271	WP_003419211.1/WP_003419253.1/WP_003419307.1/WP_003419374.1/WP_003419378.1/WP_003419383.1/WP_003900102.1
biological_process	GO:0006091 generation of precursor metabolites and energy	16/181	0.024988	WP_003401336.1/WP_003401341.1/WP_003405909.1/WP_010950499.1/WP_003406090.1/WP_010950500.1/WP_003406708.1/WP_011799181.1/WP_003900412.1/WP_003410820.1/WP_011799311.1/WP_003416434.1/WP_003899937.1/WP_003900642.1/WP_003417273.1/WP_010950870.1
biological_process	GO:0045333 cellular respiration	11/181	0.02722	WP_003401336.1/WP_003401341.1/WP_010950499.1/WP_003406090.1/WP_010950500.1/WP_003406708.1/WP_003416434.1/WP_003899937.1/WP_003900642.1/WP_003417273.1/WP_010950870.1
biological_process	GO:0098655 cation transmembrane transport	6/181	0.02722	WP_003406686.1/WP_003406699.1/WP_003406701.1/WP_003406708.1/WP_003899540.1/WP_003900642.1
biological_process	GO:0098662 inorganic cation transmembrane transport	6/181	0.02722	WP_003406686.1/WP_003406699.1/WP_003406701.1/WP_003406708.1/WP_003899540.1/WP_003900642.1
biological_process	GO:0098660 inorganic ion transmembrane transport	7/181	0.02722	WP_003406686.1/WP_003406699.1/WP_003406701.1/WP_003406708.1/WP_003899540.1/WP_003900642.1/WP_011799332.1
biological_process	GO:0050896 response to stimulus	70/181	0.0407103	WP_003901784.1/WP_003900801.1/WP_003401110.1/WP_003401147.1/WP_003401370.1/WP_003900117.1/WP_003401648.1/WP_003401814.1/WP_010950385.1/WP_003401905.1/WP_011799103.1/WP_003403065.1/WP_003404007.1/WP_003404754.1/WP_003404935.1/WP_003404941.1/WP_003901059.1/WP_003405328.1/WP_003405904.1/WP_003405909.1/WP_003405919.1/WP_010950499.1/WP_003406090.1/WP_003898761.1/WP_003406708.1/WP_003909410.1/WP_003407…
biological_process	GO:0009132 nucleoside diphosphate metabolic process	6/181	0.0407103	WP_003403726.1/WP_003406708.1/WP_011799181.1/WP_003900412.1/WP_003410820.1/WP_003417097.1
biological_process	GO:0032501 multicellular organismal process	8/181	0.0438769	WP_003901784.1/WP_003406708.1/WP_003909410.1/WP_003411956.1/WP_003411957.1/WP_003899937.1/WP_003900004.1/WP_010950870.1
biological_process	GO:0015672 monovalent inorganic cation transport	6/181	0.0816192	WP_003406686.1/WP_003406699.1/WP_003406701.1/WP_003406708.1/WP_003899540.1/WP_003900642.1
biological_process	GO:0009127 purine nucleoside monophosphate biosynthetic process	5/181	0.0816192	WP_003403726.1/WP_003406686.1/WP_003406699.1/WP_003406701.1/WP_003406708.1
biological_process	GO:0009135 purine nucleoside diphosphate metabolic process	5/181	0.0816192	WP_003406708.1/WP_011799181.1/WP_003900412.1/WP_003410820.1/WP_003417097.1
biological_process	GO:0009168 purine ribonucleoside monophosphate biosynthetic process	5/181	0.0816192	WP_003403726.1/WP_003406686.1/WP_003406699.1/WP_003406701.1/WP_003406708.1
biological_process	GO:0009179 purine ribonucleoside diphosphate metabolic process	5/181	0.0816192	WP_003406708.1/WP_011799181.1/WP_003900412.1/WP_003410820.1/WP_003417097.1
biological_process	GO:0022900 electron transport chain	5/181	0.0816192	WP_003406708.1/WP_003416434.1/WP_003899937.1/WP_003900642.1/WP_010950870.1
biological_process	GO:0007275 multicellular organism development	7/181	0.0816192	WP_003901784.1/WP_003406708.1/WP_003909410.1/WP_003411956.1/WP_003411957.1/WP_003899937.1/WP_010950870.1
biological_process	GO:0006629 lipid metabolic process	36/181	0.0964394	WP_003403065.1/WP_003403360.1/WP_003898577.1/WP_003405328.1/WP_003405712.1/WP_003405909.1/WP_003898759.1/WP_003898761.1/WP_003406240.1/WP_003407762.1/WP_011799226.1/WP_003409886.1/WP_003410200.1/WP_003411559.1/WP_003414922.1/WP_011799311.1/WP_003899955.1/WP_003900026.1/WP_003417889.1/WP_003900678.1/WP_003417929.1/WP_003418017.1/WP_003418339.1/WP_003901660.1/WP_003419211.1/WP_003419253.1/WP_003419…
biological_process	GO:0045892 negative regulation of transcription, DNA-templated	7/181	0.0964394	WP_003401147.1/WP_003401823.1/WP_003403065.1/WP_003405328.1/WP_003405820.1/WP_003409886.1/WP_003414602.1
biological_process	GO:1902679 negative regulation of RNA biosynthetic process	7/181	0.0964394	WP_003401147.1/WP_003401823.1/WP_003403065.1/WP_003405328.1/WP_003405820.1/WP_003409886.1/WP_003414602.1
biological_process	GO:1903507 negative regulation of nucleic acid-templated transcription	7/181	0.0964394	WP_003401147.1/WP_003401823.1/WP_003403065.1/WP_003405328.1/WP_003405820.1/WP_003409886.1/WP_003414602.1
biological_process	GO:1901700 response to oxygen-containing compound	10/181	0.0964394	WP_003901784.1/WP_003401110.1/WP_003401814.1/WP_003909410.1/WP_003411956.1/WP_003411957.1/WP_003900004.1/WP_003417889.1/WP_003419211.1/WP_003419378.1
biological_process	GO:0009156 ribonucleoside monophosphate biosynthetic process	5/181	0.0964394	WP_003403726.1/WP_003406686.1/WP_003406699.1/WP_003406701.1/WP_003406708.1
biological_process	GO:0009185 ribonucleoside diphosphate metabolic process	5/181	0.0964394	WP_003406708.1/WP_011799181.1/WP_003900412.1/WP_003410820.1/WP_003417097.1
biological_process	GO:0046688 response to copper ion	5/181	0.0964394	WP_003401147.1/WP_003401814.1/WP_003404935.1/WP_003404941.1/WP_003406708.1
biological_process	GO:0051704 multi-organism process	51/181	0.0964394	WP_011799067.1/WP_003401370.1/WP_003401648.1/WP_011799103.1/WP_003403065.1/WP_003404007.1/WP_003404754.1/WP_003404941.1/WP_003901059.1/WP_003405202.1/WP_003405328.1/WP_003405904.1/WP_003405909.1/WP_003405919.1/WP_003898761.1/WP_003909410.1/WP_003407501.1/WP_003407730.1/WP_003408382.1/WP_011799226.1/WP_003409700.1/WP_003899180.1/WP_003411956.1/WP_003411957.1/WP_003412529.1/WP_003412942.1/WP_003414…
biological_process	GO:0009124 nucleoside monophosphate biosynthetic process	5/181	0.136038	WP_003403726.1/WP_003406686.1/WP_003406699.1/WP_003406701.1/WP_003406708.1
biological_process	GO:0051253 negative regulation of RNA metabolic process	7/181	0.136732	WP_003401147.1/WP_003401823.1/WP_003403065.1/WP_003405328.1/WP_003405820.1/WP_003409886.1/WP_003414602.1
biological_process	GO:0042221 response to chemical	29/181	0.136732	WP_003901784.1/WP_003900801.1/WP_003401110.1/WP_003401147.1/WP_003900117.1/WP_003401814.1/WP_003401905.1/WP_003404935.1/WP_003404941.1/WP_003405909.1/WP_010950499.1/WP_003406708.1/WP_003909410.1/WP_003407507.1/WP_003407730.1/WP_003898975.1/WP_011799226.1/WP_003411956.1/WP_003411957.1/WP_003899540.1/WP_003415983.1/WP_003416576.1/WP_003416899.1/WP_003900004.1/WP_011799332.1/WP_010950870.1/WP_003417…
biological_process	GO:0044282 small molecule catabolic process	23/181	0.137077	WP_003401905.1/WP_003405712.1/WP_003405909.1/WP_003406686.1/WP_003406699.1/WP_003406701.1/WP_003406708.1/WP_011799181.1/WP_003900412.1/WP_003410820.1/WP_003411956.1/WP_003411957.1/WP_003900004.1/WP_003900009.1/WP_003417233.1/WP_003417264.1/WP_003419211.1/WP_003419253.1/WP_003419307.1/WP_003419374.1/WP_003419378.1/WP_003419383.1/WP_003900102.1
biological_process	GO:0010035 response to inorganic substance	12/181	0.139099	WP_003401110.1/WP_003401147.1/WP_003401814.1/WP_003404935.1/WP_003404941.1/WP_003406708.1/WP_003909410.1/WP_003411956.1/WP_003411957.1/WP_003416899.1/WP_003900004.1/WP_003417889.1
biological_process	GO:0044419 interspecies interaction between organisms	49/181	0.158208	WP_011799067.1/WP_003401370.1/WP_003401648.1/WP_011799103.1/WP_003403065.1/WP_003404007.1/WP_003404754.1/WP_003404941.1/WP_003901059.1/WP_003405202.1/WP_003405328.1/WP_003405904.1/WP_003405909.1/WP_003405919.1/WP_003898761.1/WP_003407501.1/WP_003407730.1/WP_003408382.1/WP_011799226.1/WP_003409700.1/WP_003899180.1/WP_003411956.1/WP_003411957.1/WP_003412529.1/WP_003412942.1/WP_003414201.1/WP_003899…
biological_process	GO:0048856 anatomical structure development	7/181	0.158208	WP_003901784.1/WP_003406708.1/WP_003909410.1/WP_003411956.1/WP_003411957.1/WP_003899937.1/WP_010950870.1
biological_process	GO:0009791 post-embryonic development	5/181	0.163349	WP_003901784.1/WP_003406708.1/WP_003909410.1/WP_003899937.1/WP_010950870.1
biological_process	GO:0009405 pathogenesis	17/181	0.183175	WP_011799067.1/WP_003404941.1/WP_003901059.1/WP_003405328.1/WP_003409700.1/WP_003414201.1/WP_003414872.1/WP_003414922.1/WP_003415272.1/WP_003899937.1/WP_010950869.1/WP_003418017.1/WP_003419211.1/WP_003419299.1/WP_003419378.1/WP_003900102.1/WP_003419482.1
biological_process	GO:0033993 response to lipid	4/181	0.193026	WP_003411956.1/WP_003411957.1/WP_003419211.1/WP_003419378.1
biological_process	GO:0046031 ADP metabolic process	4/181	0.193026	WP_003406708.1/WP_011799181.1/WP_003900412.1/WP_003410820.1
biological_process	GO:0034220 ion transmembrane transport	7/181	0.221548	WP_003406686.1/WP_003406699.1/WP_003406701.1/WP_003406708.1/WP_003899540.1/WP_003900642.1/WP_011799332.1
biological_process	GO:0009056 catabolic process	32/181	0.23537	WP_003401905.1/WP_003403360.1/WP_003901059.1/WP_003405712.1/WP_003405820.1/WP_003405909.1/WP_010950499.1/WP_003406686.1/WP_003406699.1/WP_003406701.1/WP_003406708.1/WP_011799181.1/WP_003407730.1/WP_003900412.1/WP_003410820.1/WP_003411956.1/WP_003411957.1/WP_003414602.1/WP_003417047.1/WP_003900004.1/WP_003900009.1/WP_003417233.1/WP_003417238.1/WP_003417264.1/WP_003418339.1/WP_003419211.1/WP_003419…
biological_process	GO:0009163 nucleoside biosynthetic process	6/181	0.235421	WP_003403726.1/WP_003406686.1/WP_003406699.1/WP_003406701.1/WP_003406708.1/WP_003417264.1
biological_process	GO:0042455 ribonucleoside biosynthetic process	6/181	0.235421	WP_003403726.1/WP_003406686.1/WP_003406699.1/WP_003406701.1/WP_003406708.1/WP_003417264.1
biological_process	GO:1903509 liposaccharide metabolic process	9/181	0.254855	WP_003405328.1/WP_003898759.1/WP_011799226.1/WP_003414922.1/WP_011799311.1/WP_003900102.1/WP_011799376.1/WP_003900761.1/WP_003899711.1
biological_process	GO:1901575 organic substance catabolic process	30/181	0.281836	WP_003401905.1/WP_003403360.1/WP_003901059.1/WP_003405712.1/WP_003405820.1/WP_003405909.1/WP_003406686.1/WP_003406699.1/WP_003406701.1/WP_003406708.1/WP_011799181.1/WP_003900412.1/WP_003410820.1/WP_003411956.1/WP_003411957.1/WP_003414602.1/WP_003417047.1/WP_003900004.1/WP_003900009.1/WP_003417233.1/WP_003417238.1/WP_003417264.1/WP_003418339.1/WP_003419211.1/WP_003419253.1/WP_003419307.1/WP_003419…
biological_process	GO:0009628 response to abiotic stimulus	17/181	0.281836	WP_003901784.1/WP_003401110.1/WP_003401814.1/WP_003405904.1/WP_003406708.1/WP_003909410.1/WP_003900412.1/WP_003409886.1/WP_011799236.1/WP_003410820.1/WP_003411956.1/WP_003411957.1/WP_003900004.1/WP_003417889.1/WP_003419299.1/WP_003900102.1/WP_003399839.1
biological_process	GO:0010038 response to metal ion	7/181	0.281836	WP_003401147.1/WP_003401814.1/WP_003404935.1/WP_003404941.1/WP_003406708.1/WP_003416899.1/WP_003900004.1
biological_process	GO:0045934 negative regulation of nucleobase-containing compound metabolic process	7/181	0.281836	WP_003401147.1/WP_003401823.1/WP_003403065.1/WP_003405328.1/WP_003405820.1/WP_003409886.1/WP_003414602.1
biological_process	GO:0032940 secretion by cell	5/181	0.295686	WP_003405328.1/WP_003414201.1/WP_003415272.1/WP_003899955.1/WP_003900004.1
biological_process	GO:0009607 response to biotic stimulus	30/181	0.30323	WP_003401370.1/WP_003401648.1/WP_011799103.1/WP_003403065.1/WP_003404007.1/WP_003404754.1/WP_003404941.1/WP_003405904.1/WP_003405909.1/WP_003405919.1/WP_003898761.1/WP_003407501.1/WP_003407730.1/WP_011799226.1/WP_003409700.1/WP_003899180.1/WP_003411956.1/WP_003411957.1/WP_003412529.1/WP_003412942.1/WP_003899540.1/WP_003414922.1/WP_003415272.1/WP_003900642.1/WP_011799325.1/WP_003901660.1/WP_003419…
biological_process	GO:0043207 response to external biotic stimulus	30/181	0.30323	WP_003401370.1/WP_003401648.1/WP_011799103.1/WP_003403065.1/WP_003404007.1/WP_003404754.1/WP_003404941.1/WP_003405904.1/WP_003405909.1/WP_003405919.1/WP_003898761.1/WP_003407501.1/WP_003407730.1/WP_011799226.1/WP_003409700.1/WP_003899180.1/WP_003411956.1/WP_003411957.1/WP_003412529.1/WP_003412942.1/WP_003899540.1/WP_003414922.1/WP_003415272.1/WP_003900642.1/WP_011799325.1/WP_003901660.1/WP_003419…
biological_process	GO:0051707 response to other organism	30/181	0.30323	WP_003401370.1/WP_003401648.1/WP_011799103.1/WP_003403065.1/WP_003404007.1/WP_003404754.1/WP_003404941.1/WP_003405904.1/WP_003405909.1/WP_003405919.1/WP_003898761.1/WP_003407501.1/WP_003407730.1/WP_011799226.1/WP_003409700.1/WP_003899180.1/WP_003411956.1/WP_003411957.1/WP_003412529.1/WP_003412942.1/WP_003899540.1/WP_003414922.1/WP_003415272.1/WP_003900642.1/WP_011799325.1/WP_003901660.1/WP_003419…
biological_process	GO:0001101 response to acid chemical	6/181	0.30323	WP_003401110.1/WP_003405909.1/WP_010950499.1/WP_003909410.1/WP_003411956.1/WP_003411957.1
biological_process	GO:1901659 glycosyl compound biosynthetic process	7/181	0.305018	WP_011799067.1/WP_003403726.1/WP_003406686.1/WP_003406699.1/WP_003406701.1/WP_003406708.1/WP_003417264.1
biological_process	GO:0042451 purine nucleoside biosynthetic process	5/181	0.328088	WP_003403726.1/WP_003406686.1/WP_003406699.1/WP_003406701.1/WP_003406708.1
biological_process	GO:0046129 purine ribonucleoside biosynthetic process	5/181	0.328088	WP_003403726.1/WP_003406686.1/WP_003406699.1/WP_003406701.1/WP_003406708.1
biological_process	GO:0140352 export from cell	5/181	0.328088	WP_003405328.1/WP_003414201.1/WP_003415272.1/WP_003899955.1/WP_003900004.1
biological_process	GO:0019217 regulation of fatty acid metabolic process	7/181	0.339078	WP_003403065.1/WP_003409886.1/WP_003410200.1/WP_003899955.1/WP_003900026.1/WP_003418017.1/WP_003420884.1
biological_process	GO:0046939 nucleotide phosphorylation	4/181	0.349748	WP_003403726.1/WP_011799181.1/WP_003900412.1/WP_003410820.1
biological_process	GO:0048731 system development	4/181	0.349748	WP_003901784.1/WP_003909410.1/WP_003411956.1/WP_003411957.1
biological_process	GO:0043648 dicarboxylic acid metabolic process	8/181	0.363581	WP_003901204.1/WP_003899064.1/WP_003411956.1/WP_003411957.1/WP_003899559.1/WP_003900004.1/WP_003900009.1/WP_010950870.1
biological_process	GO:0000003 reproduction	5/181	0.368031	WP_003901784.1/WP_003406708.1/WP_003909410.1/WP_003900004.1/WP_010950870.1
biological_process	GO:0046903 secretion	5/181	0.368031	WP_003405328.1/WP_003414201.1/WP_003415272.1/WP_003899955.1/WP_003900004.1
biological_process	GO:0016054 organic acid catabolic process	6/181	0.368031	WP_003405712.1/WP_003405909.1/WP_003411956.1/WP_003411957.1/WP_003900004.1/WP_003900009.1
biological_process	GO:0046395 carboxylic acid catabolic process	6/181	0.368031	WP_003405712.1/WP_003405909.1/WP_003411956.1/WP_003411957.1/WP_003900004.1/WP_003900009.1
biological_process	GO:0032502 developmental process	8/181	0.389236	WP_003901784.1/WP_003406708.1/WP_003909410.1/WP_003411956.1/WP_003411957.1/WP_003899937.1/WP_011799332.1/WP_010950870.1
biological_process	GO:0010565 regulation of cellular ketone metabolic process	7/181	0.396929	WP_003403065.1/WP_003409886.1/WP_003410200.1/WP_003899955.1/WP_003900026.1/WP_003418017.1/WP_003420884.1
biological_process	GO:0052173 response to defenses of other organism	26/181	0.396929	WP_003401370.1/WP_003401648.1/WP_011799103.1/WP_003403065.1/WP_003404007.1/WP_003404754.1/WP_003404941.1/WP_003405904.1/WP_003405909.1/WP_003405919.1/WP_003898761.1/WP_003407501.1/WP_003407730.1/WP_011799226.1/WP_003409700.1/WP_003412529.1/WP_003412942.1/WP_003414922.1/WP_003415272.1/WP_003900642.1/WP_011799325.1/WP_003901660.1/WP_003419179.1/WP_003419215.1/WP_003419334.1/WP_003908351.1
biological_process	GO:0052200 response to host defenses	26/181	0.396929	WP_003401370.1/WP_003401648.1/WP_011799103.1/WP_003403065.1/WP_003404007.1/WP_003404754.1/WP_003404941.1/WP_003405904.1/WP_003405909.1/WP_003405919.1/WP_003898761.1/WP_003407501.1/WP_003407730.1/WP_011799226.1/WP_003409700.1/WP_003412529.1/WP_003412942.1/WP_003414922.1/WP_003415272.1/WP_003900642.1/WP_011799325.1/WP_003901660.1/WP_003419179.1/WP_003419215.1/WP_003419334.1/WP_003908351.1
biological_process	GO:0052572 response to host immune response	26/181	0.396929	WP_003401370.1/WP_003401648.1/WP_011799103.1/WP_003403065.1/WP_003404007.1/WP_003404754.1/WP_003404941.1/WP_003405904.1/WP_003405909.1/WP_003405919.1/WP_003898761.1/WP_003407501.1/WP_003407730.1/WP_011799226.1/WP_003409700.1/WP_003412529.1/WP_003412942.1/WP_003414922.1/WP_003415272.1/WP_003900642.1/WP_011799325.1/WP_003901660.1/WP_003419179.1/WP_003419215.1/WP_003419334.1/WP_003908351.1
biological_process	GO:0044255 cellular lipid metabolic process	28/181	0.418516	WP_003403065.1/WP_003403360.1/WP_003405328.1/WP_003405712.1/WP_003405909.1/WP_003898759.1/WP_003898761.1/WP_003406240.1/WP_003407762.1/WP_011799226.1/WP_003409886.1/WP_003410200.1/WP_003411559.1/WP_003414922.1/WP_011799311.1/WP_003899955.1/WP_003900026.1/WP_003417889.1/WP_003900678.1/WP_003417929.1/WP_003418017.1/WP_003901660.1/WP_003900102.1/WP_011799376.1/WP_003900761.1/WP_003908351.1/WP_003899…
biological_process	GO:0051701 interaction with host	29/181	0.418516	WP_003401370.1/WP_003401648.1/WP_011799103.1/WP_003403065.1/WP_003404007.1/WP_003404754.1/WP_003404941.1/WP_003405904.1/WP_003405909.1/WP_003405919.1/WP_003898761.1/WP_003407501.1/WP_003407730.1/WP_003408382.1/WP_011799226.1/WP_003409700.1/WP_003899180.1/WP_003412529.1/WP_003412942.1/WP_003414922.1/WP_003415272.1/WP_003899937.1/WP_003900642.1/WP_011799325.1/WP_003901660.1/WP_003419179.1/WP_003419…
biological_process	GO:0009247 glycolipid biosynthetic process	7/181	0.418516	WP_003405328.1/WP_003898759.1/WP_011799226.1/WP_003414922.1/WP_003900102.1/WP_011799376.1/WP_003899711.1
biological_process	GO:0010558 negative regulation of macromolecule biosynthetic process	7/181	0.418516	WP_003401147.1/WP_003401823.1/WP_003403065.1/WP_003405328.1/WP_003405820.1/WP_003409886.1/WP_003414602.1
biological_process	GO:0019216 regulation of lipid metabolic process	7/181	0.418516	WP_003403065.1/WP_003409886.1/WP_003410200.1/WP_003899955.1/WP_003900026.1/WP_003418017.1/WP_003420884.1
biological_process	GO:2000113 negative regulation of cellular macromolecule biosynthetic process	7/181	0.418516	WP_003401147.1/WP_003401823.1/WP_003403065.1/WP_003405328.1/WP_003405820.1/WP_003409886.1/WP_003414602.1
biological_process	GO:0009063 cellular amino acid catabolic process	4/181	0.44795	WP_003411956.1/WP_003411957.1/WP_003900004.1/WP_003900009.1
biological_process	GO:0006664 glycolipid metabolic process	7/181	0.45986	WP_003405328.1/WP_003898759.1/WP_011799226.1/WP_003414922.1/WP_003900102.1/WP_011799376.1/WP_003899711.1
biological_process	GO:0046467 membrane lipid biosynthetic process	7/181	0.45986	WP_003405328.1/WP_003898759.1/WP_011799226.1/WP_003414922.1/WP_003900102.1/WP_011799376.1/WP_003899711.1
biological_process	GO:0006066 alcohol metabolic process	8/181	0.45986	WP_003898577.1/WP_003419211.1/WP_003419253.1/WP_003419307.1/WP_003419374.1/WP_003419378.1/WP_003419383.1/WP_003900102.1
biological_process	GO:0009605 response to external stimulus	33/181	0.45986	WP_003401370.1/WP_003401648.1/WP_010950385.1/WP_011799103.1/WP_003403065.1/WP_003404007.1/WP_003404754.1/WP_003404941.1/WP_003405328.1/WP_003405904.1/WP_003405909.1/WP_003405919.1/WP_003898761.1/WP_003407501.1/WP_003407730.1/WP_011799226.1/WP_003409700.1/WP_003899180.1/WP_003411956.1/WP_003411957.1/WP_003412529.1/WP_003412942.1/WP_003899540.1/WP_003414922.1/WP_003415272.1/WP_003900642.1/WP_011799…
biological_process	GO:0048523 negative regulation of cellular process	10/181	0.45986	WP_003401147.1/WP_003401823.1/WP_003403065.1/WP_003405328.1/WP_003405820.1/WP_003909410.1/WP_003409886.1/WP_003414602.1/WP_003899937.1/WP_011799332.1
biological_process	GO:0019320 hexose catabolic process	3/181	0.45986	WP_011799181.1/WP_003900412.1/WP_003410820.1
biological_process	GO:0046365 monosaccharide catabolic process	3/181	0.45986	WP_011799181.1/WP_003900412.1/WP_003410820.1
biological_process	GO:0006643 membrane lipid metabolic process	7/181	0.45986	WP_003405328.1/WP_003898759.1/WP_011799226.1/WP_003414922.1/WP_003900102.1/WP_011799376.1/WP_003899711.1
biological_process	GO:0043436 oxoacid metabolic process	40/181	0.45986	WP_003401336.1/WP_003401648.1/WP_003403065.1/WP_003403728.1/WP_003404395.1/WP_003405712.1/WP_003405909.1/WP_010950499.1/WP_003898761.1/WP_003406240.1/WP_003406654.1/WP_011799181.1/WP_003407762.1/WP_003407805.1/WP_011799198.1/WP_003901204.1/WP_003898960.1/WP_003900412.1/WP_003899064.1/WP_003409886.1/WP_003410200.1/WP_003410820.1/WP_003411559.1/WP_003411956.1/WP_003411957.1/WP_003899559.1/WP_003415…
biological_process	GO:0002790 peptide secretion	4/181	0.45986	WP_003405328.1/WP_003414201.1/WP_003415272.1/WP_003899955.1
biological_process	GO:0009064 glutamine family amino acid metabolic process	4/181	0.45986	WP_003898960.1/WP_003411956.1/WP_003411957.1/WP_003900004.1
biological_process	GO:0009306 protein secretion	4/181	0.45986	WP_003405328.1/WP_003414201.1/WP_003415272.1/WP_003899955.1
biological_process	GO:0019318 hexose metabolic process	4/181	0.45986	WP_011799181.1/WP_003900412.1/WP_003410820.1/WP_003417097.1
biological_process	GO:0035592 establishment of protein localization to extracellular region	4/181	0.45986	WP_003405328.1/WP_003414201.1/WP_003415272.1/WP_003899955.1
biological_process	GO:0045454 cell redox homeostasis	4/181	0.45986	WP_003407501.1/WP_003409700.1/WP_003412529.1/WP_003418017.1
biological_process	GO:0071692 protein localization to extracellular region	4/181	0.45986	WP_003405328.1/WP_003414201.1/WP_003415272.1/WP_003899955.1
biological_process	GO:0075136 response to host	27/181	0.45986	WP_003401370.1/WP_003401648.1/WP_011799103.1/WP_003403065.1/WP_003404007.1/WP_003404754.1/WP_003404941.1/WP_003405904.1/WP_003405909.1/WP_003405919.1/WP_003898761.1/WP_003407501.1/WP_003407730.1/WP_011799226.1/WP_003409700.1/WP_003899180.1/WP_003412529.1/WP_003412942.1/WP_003414922.1/WP_003415272.1/WP_003900642.1/WP_011799325.1/WP_003901660.1/WP_003419179.1/WP_003419215.1/WP_003419334.1/WP_003908…
biological_process	GO:0006082 organic acid metabolic process	40/181	0.464551	WP_003401336.1/WP_003401648.1/WP_003403065.1/WP_003403728.1/WP_003404395.1/WP_003405712.1/WP_003405909.1/WP_010950499.1/WP_003898761.1/WP_003406240.1/WP_003406654.1/WP_011799181.1/WP_003407762.1/WP_003407805.1/WP_011799198.1/WP_003901204.1/WP_003898960.1/WP_003900412.1/WP_003899064.1/WP_003409886.1/WP_003410200.1/WP_003410820.1/WP_003411559.1/WP_003411956.1/WP_003411957.1/WP_003899559.1/WP_003415…
biological_process	GO:0006979 response to oxidative stress	8/181	0.502726	WP_003901784.1/WP_003401814.1/WP_003405328.1/WP_003409700.1/WP_003411956.1/WP_003411957.1/WP_003899937.1/WP_003417889.1
biological_process	GO:0034622 cellular protein-containing complex assembly	5/181	0.504063	WP_010950499.1/WP_003406090.1/WP_010950500.1/WP_003410200.1/WP_003418017.1
biological_process	GO:0005996 monosaccharide metabolic process	4/181	0.520547	WP_011799181.1/WP_003900412.1/WP_003410820.1/WP_003417097.1
biological_process	GO:0023052 signaling	4/181	0.520547	WP_003909410.1/WP_003408045.1/WP_003415272.1/WP_003900004.1
biological_process	GO:0001666 response to hypoxia	10/181	0.56317	WP_003901784.1/WP_003401110.1/WP_003405904.1/WP_003900412.1/WP_003409886.1/WP_003410820.1/WP_003900004.1/WP_003417889.1/WP_003900102.1/WP_003399839.1
biological_process	GO:0036293 response to decreased oxygen levels	10/181	0.56317	WP_003901784.1/WP_003401110.1/WP_003405904.1/WP_003900412.1/WP_003409886.1/WP_003410820.1/WP_003900004.1/WP_003417889.1/WP_003900102.1/WP_003399839.1
biological_process	GO:0070482 response to oxygen levels	10/181	0.56317	WP_003901784.1/WP_003401110.1/WP_003405904.1/WP_003900412.1/WP_003409886.1/WP_003410820.1/WP_003900004.1/WP_003417889.1/WP_003900102.1/WP_003399839.1
biological_process	GO:0006812 cation transport	6/181	0.569718	WP_003406686.1/WP_003406699.1/WP_003406701.1/WP_003406708.1/WP_003899540.1/WP_003900642.1
biological_process	GO:0062012 regulation of small molecule metabolic process	7/181	0.571312	WP_003403065.1/WP_003409886.1/WP_003410200.1/WP_003899955.1/WP_003900026.1/WP_003418017.1/WP_003420884.1
biological_process	GO:0016310 phosphorylation	11/181	0.578844	WP_003401814.1/WP_003403726.1/WP_003406654.1/WP_003406708.1/WP_011799181.1/WP_003900412.1/WP_003410820.1/WP_003416434.1/WP_003899937.1/WP_003900642.1/WP_010950870.1
biological_process	GO:0032787 monocarboxylic acid metabolic process	21/181	0.578844	WP_003403065.1/WP_003405712.1/WP_003405909.1/WP_003406240.1/WP_011799181.1/WP_003407762.1/WP_003407805.1/WP_011799198.1/WP_003900412.1/WP_003409886.1/WP_003410200.1/WP_003410820.1/WP_003411559.1/WP_003416434.1/WP_003899955.1/WP_003900004.1/WP_003900026.1/WP_003417929.1/WP_003418017.1/WP_003901660.1/WP_003420884.1
biological_process	GO:0005991 trehalose metabolic process	3/181	0.58141	WP_003898759.1/WP_011799236.1/WP_003899711.1
biological_process	GO:0009084 glutamine family amino acid biosynthetic process	3/181	0.58141	WP_003898960.1/WP_003411956.1/WP_003411957.1
biological_process	GO:0072329 monocarboxylic acid catabolic process	3/181	0.58141	WP_003405712.1/WP_003405909.1/WP_003900004.1
biological_process	GO:1901606 alpha-amino acid catabolic process	3/181	0.58141	WP_003411956.1/WP_003411957.1/WP_003900009.1
biological_process	GO:0009266 response to temperature stimulus	5/181	0.584014	WP_003401110.1/WP_003401814.1/WP_011799236.1/WP_003411956.1/WP_003411957.1
biological_process	GO:0031327 negative regulation of cellular biosynthetic process	7/181	0.590374	WP_003401147.1/WP_003401823.1/WP_003403065.1/WP_003405328.1/WP_003405820.1/WP_003409886.1/WP_003414602.1
biological_process	GO:0016052 carbohydrate catabolic process	4/181	0.612934	WP_011799181.1/WP_003900412.1/WP_003410820.1/WP_003417238.1
biological_process	GO:0045893 positive regulation of transcription, DNA-templated	4/181	0.612934	WP_003402807.1/WP_003403065.1/WP_003405328.1/WP_003406258.1
biological_process	GO:1902680 positive regulation of RNA biosynthetic process	4/181	0.612934	WP_003402807.1/WP_003403065.1/WP_003405328.1/WP_003406258.1
biological_process	GO:1903508 positive regulation of nucleic acid-templated transcription	4/181	0.612934	WP_003402807.1/WP_003403065.1/WP_003405328.1/WP_003406258.1
biological_process	GO:0050794 regulation of cellular process	23/181	0.646201	WP_003401147.1/WP_003401823.1/WP_003402807.1/WP_003403065.1/WP_003405328.1/WP_003405820.1/WP_003406258.1/WP_003406261.1/WP_003909410.1/WP_003407501.1/WP_003408045.1/WP_003409700.1/WP_003409886.1/WP_003410200.1/WP_003412529.1/WP_003414602.1/WP_003415272.1/WP_003899937.1/WP_003899955.1/WP_011799332.1/WP_003900026.1/WP_003418017.1/WP_003420884.1
biological_process	GO:0005984 disaccharide metabolic process	3/181	0.646201	WP_003898759.1/WP_011799236.1/WP_003899711.1
biological_process	GO:0006006 glucose metabolic process	3/181	0.646201	WP_011799181.1/WP_003900412.1/WP_003410820.1
biological_process	GO:0031324 negative regulation of cellular metabolic process	8/181	0.650632	WP_003401147.1/WP_003401823.1/WP_003403065.1/WP_003405328.1/WP_003405820.1/WP_003409886.1/WP_003414602.1/WP_011799332.1
biological_process	GO:0009890 negative regulation of biosynthetic process	7/181	0.656924	WP_003401147.1/WP_003401823.1/WP_003403065.1/WP_003405328.1/WP_003405820.1/WP_003409886.1/WP_003414602.1
biological_process	GO:0051172 negative regulation of nitrogen compound metabolic process	7/181	0.656924	WP_003401147.1/WP_003401823.1/WP_003403065.1/WP_003405328.1/WP_003405820.1/WP_003409886.1/WP_003414602.1
biological_process	GO:0044403 symbiotic process	35/181	0.687064	WP_003401370.1/WP_003401648.1/WP_011799103.1/WP_003403065.1/WP_003404007.1/WP_003404754.1/WP_003404941.1/WP_003405202.1/WP_003405904.1/WP_003405909.1/WP_003405919.1/WP_003898761.1/WP_003407501.1/WP_003407730.1/WP_003408382.1/WP_011799226.1/WP_003409700.1/WP_003899180.1/WP_003412529.1/WP_003412942.1/WP_003414922.1/WP_003415272.1/WP_011799310.1/WP_010950814.1/WP_003899937.1/WP_003900642.1/WP_011799…
biological_process	GO:1901137 carbohydrate derivative biosynthetic process	17/181	0.687064	WP_011799067.1/WP_003403726.1/WP_003405328.1/WP_003898759.1/WP_003406686.1/WP_003406699.1/WP_003406701.1/WP_003406708.1/WP_011799226.1/WP_003414922.1/WP_003899559.1/WP_011799311.1/WP_003417264.1/WP_003900102.1/WP_011799376.1/WP_003900761.1/WP_003899711.1
biological_process	GO:0046034 ATP metabolic process	12/181	0.706619	WP_003401905.1/WP_003406686.1/WP_003406699.1/WP_003406701.1/WP_003406708.1/WP_011799181.1/WP_003900412.1/WP_003410820.1/WP_003416434.1/WP_003899937.1/WP_003900642.1/WP_010950870.1
biological_process	GO:0009311 oligosaccharide metabolic process	3/181	0.706619	WP_003898759.1/WP_011799236.1/WP_003899711.1
biological_process	GO:0043094 cellular metabolic compound salvage	3/181	0.706619	WP_003403726.1/WP_003899937.1/WP_003417264.1
biological_process	GO:1901698 response to nitrogen compound	3/181	0.706619	WP_003407730.1/WP_003900004.1/WP_003417889.1
biological_process	GO:0005975 carbohydrate metabolic process	10/181	0.706619	WP_003898759.1/WP_011799181.1/WP_003900412.1/WP_011799236.1/WP_003410820.1/WP_011799311.1/WP_003417097.1/WP_003417238.1/WP_003900761.1/WP_003899711.1
biological_process	GO:0045935 positive regulation of nucleobase-containing compound metabolic process	4/181	0.708053	WP_003402807.1/WP_003403065.1/WP_003405328.1/WP_003406258.1
biological_process	GO:0051254 positive regulation of RNA metabolic process	4/181	0.708053	WP_003402807.1/WP_003403065.1/WP_003405328.1/WP_003406258.1
biological_process	GO:0010629 negative regulation of gene expression	7/181	0.721769	WP_003401147.1/WP_003401823.1/WP_003403065.1/WP_003405328.1/WP_003405820.1/WP_003409886.1/WP_003414602.1
biological_process	GO:0019752 carboxylic acid metabolic process	35/181	0.757285	WP_003401648.1/WP_003403065.1/WP_003403728.1/WP_003404395.1/WP_003405712.1/WP_003405909.1/WP_003406240.1/WP_003406654.1/WP_011799181.1/WP_003407762.1/WP_003407805.1/WP_011799198.1/WP_003901204.1/WP_003898960.1/WP_003900412.1/WP_003899064.1/WP_003409886.1/WP_003410200.1/WP_003410820.1/WP_003411559.1/WP_003411956.1/WP_003411957.1/WP_003899559.1/WP_003415110.1/WP_003416434.1/WP_003899955.1/WP_003900…
biological_process	GO:0006090 pyruvate metabolic process	3/181	0.768616	WP_011799181.1/WP_003900412.1/WP_003410820.1
biological_process	GO:0022414 reproductive process	3/181	0.768616	WP_003901784.1/WP_003909410.1/WP_003900004.1
biological_process	GO:0044242 cellular lipid catabolic process	3/181	0.768616	WP_003403360.1/WP_003405712.1/WP_003405909.1
biological_process	GO:1901361 organic cyclic compound catabolic process	17/181	0.792289	WP_003401905.1/WP_003405820.1/WP_003406686.1/WP_003406699.1/WP_003406701.1/WP_003406708.1/WP_003414602.1/WP_003900009.1/WP_003417233.1/WP_003417264.1/WP_003419211.1/WP_003419253.1/WP_003419307.1/WP_003419374.1/WP_003419378.1/WP_003419383.1/WP_003900102.1
biological_process	GO:0016051 carbohydrate biosynthetic process	5/181	0.802923	WP_011799181.1/WP_011799236.1/WP_011799311.1/WP_003417097.1/WP_003900761.1
biological_process	GO:0048522 positive regulation of cellular process	5/181	0.802923	WP_003402807.1/WP_003403065.1/WP_003405328.1/WP_003406258.1/WP_003909410.1
biological_process	GO:1901605 alpha-amino acid metabolic process	13/181	0.80677	WP_003401648.1/WP_003403728.1/WP_003404395.1/WP_003406654.1/WP_003901204.1/WP_003898960.1/WP_003411956.1/WP_003411957.1/WP_003899559.1/WP_003415110.1/WP_003900004.1/WP_003900009.1/WP_003900872.1
biological_process	GO:0008104 protein localization	4/181	0.808835	WP_003405328.1/WP_003414201.1/WP_003415272.1/WP_003899955.1
biological_process	GO:0015031 protein transport	4/181	0.808835	WP_003405328.1/WP_003414201.1/WP_003415272.1/WP_003899955.1
biological_process	GO:0045184 establishment of protein localization	4/181	0.808835	WP_003405328.1/WP_003414201.1/WP_003415272.1/WP_003899955.1
biological_process	GO:0009152 purine ribonucleotide biosynthetic process	6/181	0.808835	WP_003403726.1/WP_003406686.1/WP_003406699.1/WP_003406701.1/WP_003406708.1/WP_003899559.1
biological_process	GO:0007165 signal transduction	3/181	0.819028	WP_003909410.1/WP_003408045.1/WP_003415272.1
biological_process	GO:0070887 cellular response to chemical stimulus	7/181	0.819028	WP_003901784.1/WP_003401814.1/WP_003909410.1/WP_003899540.1/WP_003415983.1/WP_011799332.1/WP_010950870.1
biological_process	GO:0006164 purine nucleotide biosynthetic process	6/181	0.842766	WP_003403726.1/WP_003406686.1/WP_003406699.1/WP_003406701.1/WP_003406708.1/WP_003899559.1
biological_process	GO:0051641 cellular localization	6/181	0.842766	WP_003405328.1/WP_003406708.1/WP_003414201.1/WP_003415272.1/WP_003899955.1/WP_003900004.1
biological_process	GO:0009891 positive regulation of biosynthetic process	4/181	0.842766	WP_003402807.1/WP_003403065.1/WP_003405328.1/WP_003406258.1
biological_process	GO:0010557 positive regulation of macromolecule biosynthetic process	4/181	0.842766	WP_003402807.1/WP_003403065.1/WP_003405328.1/WP_003406258.1
biological_process	GO:0031328 positive regulation of cellular biosynthetic process	4/181	0.842766	WP_003402807.1/WP_003403065.1/WP_003405328.1/WP_003406258.1
biological_process	GO:0042180 cellular ketone metabolic process	7/181	0.842766	WP_003403065.1/WP_003409886.1/WP_003410200.1/WP_003899955.1/WP_003900026.1/WP_003418017.1/WP_003420884.1
biological_process	GO:0006950 response to stress	38/181	0.843297	WP_003901784.1/WP_003401110.1/WP_003401370.1/WP_003401648.1/WP_003401814.1/WP_010950385.1/WP_003401905.1/WP_011799103.1/WP_003901059.1/WP_003405328.1/WP_003405904.1/WP_003405919.1/WP_003406090.1/WP_003406708.1/WP_003909410.1/WP_003407730.1/WP_003900412.1/WP_003409700.1/WP_003409886.1/WP_011799236.1/WP_003410820.1/WP_003411956.1/WP_003411957.1/WP_003412529.1/WP_003414922.1/WP_003415272.1/WP_003899…
biological_process	GO:0055085 transmembrane transport	9/181	0.843297	WP_003405328.1/WP_003406686.1/WP_003406699.1/WP_003406701.1/WP_003406708.1/WP_003899540.1/WP_003415272.1/WP_003900642.1/WP_011799332.1
biological_process	GO:0006631 fatty acid metabolic process	14/181	0.843297	WP_003403065.1/WP_003405712.1/WP_003405909.1/WP_003406240.1/WP_003407762.1/WP_003409886.1/WP_003410200.1/WP_003411559.1/WP_003899955.1/WP_003900026.1/WP_003417929.1/WP_003418017.1/WP_003901660.1/WP_003420884.1
biological_process	GO:0051649 establishment of localization in cell	5/181	0.849943	WP_003405328.1/WP_003406708.1/WP_003414201.1/WP_003415272.1/WP_003900004.1
biological_process	GO:0044281 small molecule metabolic process	61/181	0.851188	WP_003401336.1/WP_003401584.1/WP_003401648.1/WP_003401905.1/WP_003403065.1/WP_003403726.1/WP_003403728.1/WP_003898577.1/WP_003404395.1/WP_003405712.1/WP_003405909.1/WP_010950499.1/WP_003898761.1/WP_003406240.1/WP_003406654.1/WP_003406686.1/WP_003406699.1/WP_003406701.1/WP_003406708.1/WP_011799181.1/WP_003407762.1/WP_003407805.1/WP_011799198.1/WP_003901204.1/WP_003898960.1/WP_003900412.1/WP_003899…
biological_process	GO:0000154 rRNA modification	2/181	0.870028	WP_003405173.1/WP_003408382.1
biological_process	GO:0001510 RNA methylation	2/181	0.870028	WP_003405173.1/WP_003408382.1
biological_process	GO:0010605 negative regulation of macromolecule metabolic process	7/181	0.907728	WP_003401147.1/WP_003401823.1/WP_003403065.1/WP_003405328.1/WP_003405820.1/WP_003409886.1/WP_003414602.1
biological_process	GO:0009408 response to heat	3/181	0.907728	WP_003401814.1/WP_003411956.1/WP_003411957.1
biological_process	GO:0015833 peptide transport	4/181	0.907728	WP_003405328.1/WP_003414201.1/WP_003415272.1/WP_003899955.1
biological_process	GO:0031325 positive regulation of cellular metabolic process	4/181	0.907728	WP_003402807.1/WP_003403065.1/WP_003405328.1/WP_003406258.1
biological_process	GO:0042886 amide transport	4/181	0.907728	WP_003405328.1/WP_003414201.1/WP_003415272.1/WP_003899955.1
biological_process	GO:0051173 positive regulation of nitrogen compound metabolic process	4/181	0.907728	WP_003402807.1/WP_003403065.1/WP_003405328.1/WP_003406258.1
biological_process	GO:0006811 ion transport	7/181	0.907728	WP_003406686.1/WP_003406699.1/WP_003406701.1/WP_003406708.1/WP_003899540.1/WP_003900642.1/WP_011799332.1
biological_process	GO:0072522 purine-containing compound biosynthetic process	6/181	0.907728	WP_003403726.1/WP_003406686.1/WP_003406699.1/WP_003406701.1/WP_003406708.1/WP_003899559.1
biological_process	GO:0006721 terpenoid metabolic process	2/181	0.907728	WP_003403360.1/WP_003900678.1
biological_process	GO:0009082 branched-chain amino acid biosynthetic process	2/181	0.907728	WP_003415110.1/WP_003900872.1
biological_process	GO:0009892 negative regulation of metabolic process	8/181	0.907728	WP_003401147.1/WP_003401823.1/WP_003403065.1/WP_003405328.1/WP_003405820.1/WP_003409886.1/WP_003414602.1/WP_011799332.1
biological_process	GO:0046505 sulfolipid metabolic process	3/181	0.907728	WP_003898761.1/WP_003908351.1/WP_003899711.1
biological_process	GO:0046506 sulfolipid biosynthetic process	3/181	0.907728	WP_003898761.1/WP_003908351.1/WP_003899711.1
biological_process	GO:0009260 ribonucleotide biosynthetic process	6/181	0.907728	WP_003403726.1/WP_003406686.1/WP_003406699.1/WP_003406701.1/WP_003406708.1/WP_003899559.1
biological_process	GO:0006952 defense response	13/181	0.907728	WP_003401370.1/WP_003401648.1/WP_011799103.1/WP_003405919.1/WP_003407730.1/WP_003409700.1/WP_003411956.1/WP_003411957.1/WP_003412529.1/WP_003414922.1/WP_003415272.1/WP_011799325.1/WP_003419334.1
biological_process	GO:0006355 regulation of transcription, DNA-templated	9/181	0.907728	WP_003401147.1/WP_003401823.1/WP_003402807.1/WP_003403065.1/WP_003405328.1/WP_003405820.1/WP_003406258.1/WP_003409886.1/WP_003414602.1
biological_process	GO:1903506 regulation of nucleic acid-templated transcription	9/181	0.907728	WP_003401147.1/WP_003401823.1/WP_003402807.1/WP_003403065.1/WP_003405328.1/WP_003405820.1/WP_003406258.1/WP_003409886.1/WP_003414602.1
biological_process	GO:0042592 homeostatic process	6/181	0.907728	WP_003405328.1/WP_003909410.1/WP_003407501.1/WP_003409700.1/WP_003412529.1/WP_003418017.1
biological_process	GO:0046390 ribose phosphate biosynthetic process	6/181	0.907728	WP_003403726.1/WP_003406686.1/WP_003406699.1/WP_003406701.1/WP_003406708.1/WP_003899559.1
biological_process	GO:0006099 tricarboxylic acid cycle	2/181	0.907728	WP_003417273.1/WP_010950870.1
biological_process	GO:0006401 RNA catabolic process	2/181	0.907728	WP_003405820.1/WP_003414602.1
biological_process	GO:0015698 inorganic anion transport	2/181	0.907728	WP_003899540.1/WP_011799332.1
biological_process	GO:0032879 regulation of localization	2/181	0.907728	WP_003899955.1/WP_011799332.1
biological_process	GO:0051049 regulation of transport	2/181	0.907728	WP_003899955.1/WP_011799332.1
biological_process	GO:1901615 organic hydroxy compound metabolic process	8/181	0.907728	WP_003898577.1/WP_003419211.1/WP_003419253.1/WP_003419307.1/WP_003419374.1/WP_003419378.1/WP_003419383.1/WP_003900102.1
biological_process	GO:0071705 nitrogen compound transport	5/181	0.907728	WP_003405328.1/WP_003414201.1/WP_003899540.1/WP_003415272.1/WP_003899955.1
biological_process	GO:0010604 positive regulation of macromolecule metabolic process	4/181	0.907728	WP_003402807.1/WP_003403065.1/WP_003405328.1/WP_003406258.1
biological_process	GO:0010628 positive regulation of gene expression	4/181	0.907728	WP_003402807.1/WP_003403065.1/WP_003405328.1/WP_003406258.1
biological_process	GO:0009066 aspartate family amino acid metabolic process	3/181	0.907728	WP_003403728.1/WP_003406654.1/WP_003901204.1
biological_process	GO:0065003 protein-containing complex assembly	13/181	0.907728	WP_010950499.1/WP_003406090.1/WP_010950500.1/WP_003408382.1/WP_003409896.1/WP_003410200.1/WP_003411559.1/WP_003412529.1/WP_010950869.1/WP_003417264.1/WP_003418017.1/WP_003419211.1/WP_003419383.1
biological_process	GO:0009081 branched-chain amino acid metabolic process	2/181	0.907728	WP_003415110.1/WP_003900872.1
biological_process	GO:0043414 macromolecule methylation	2/181	0.907728	WP_003405173.1/WP_003408382.1
biological_process	GO:0071806 protein transmembrane transport	2/181	0.907728	WP_003405328.1/WP_003415272.1
biological_process	GO:1901607 alpha-amino acid biosynthetic process	9/181	0.907728	WP_003401648.1/WP_003404395.1/WP_003406654.1/WP_003898960.1/WP_003411956.1/WP_003411957.1/WP_003899559.1/WP_003415110.1/WP_003900872.1
biological_process	GO:0009893 positive regulation of metabolic process	4/181	0.907728	WP_003402807.1/WP_003403065.1/WP_003405328.1/WP_003406258.1
biological_process	GO:0044272 sulfur compound biosynthetic process	8/181	0.907728	WP_011799067.1/WP_003401648.1/WP_003404395.1/WP_003898761.1/WP_003407805.1/WP_011799198.1/WP_003908351.1/WP_003899711.1
biological_process	GO:0033036 macromolecule localization	5/181	0.907728	WP_003405328.1/WP_011799226.1/WP_003414201.1/WP_003415272.1/WP_003899955.1
biological_process	GO:0006351 transcription, DNA-templated	9/181	0.907728	WP_003401147.1/WP_003401823.1/WP_003402807.1/WP_003403065.1/WP_003405328.1/WP_003405820.1/WP_003406258.1/WP_003409886.1/WP_003414602.1
biological_process	GO:0097659 nucleic acid-templated transcription	9/181	0.907728	WP_003401147.1/WP_003401823.1/WP_003402807.1/WP_003403065.1/WP_003405328.1/WP_003405820.1/WP_003406258.1/WP_003409886.1/WP_003414602.1
biological_process	GO:2001141 regulation of RNA biosynthetic process	9/181	0.907728	WP_003401147.1/WP_003401823.1/WP_003402807.1/WP_003403065.1/WP_003405328.1/WP_003405820.1/WP_003406258.1/WP_003409886.1/WP_003414602.1
biological_process	GO:0006535 cysteine biosynthetic process from serine	2/181	0.907728	WP_003401648.1/WP_003404395.1
biological_process	GO:0030682 mitigation of host defenses by symbiont	9/181	0.907728	WP_003401648.1/WP_011799103.1/WP_003405919.1/WP_003407730.1/WP_003409700.1/WP_003412529.1/WP_003414922.1/WP_011799325.1/WP_003419334.1
biological_process	GO:0031323 regulation of cellular metabolic process	15/181	0.907728	WP_003401147.1/WP_003401823.1/WP_003402807.1/WP_003403065.1/WP_003405328.1/WP_003405820.1/WP_003406258.1/WP_003409886.1/WP_003410200.1/WP_003414602.1/WP_003899955.1/WP_011799332.1/WP_003900026.1/WP_003418017.1/WP_003420884.1
biological_process	GO:0007154 cell communication	8/181	0.907728	WP_010950385.1/WP_003405328.1/WP_003909410.1/WP_003408045.1/WP_003899540.1/WP_003415272.1/WP_003900004.1/WP_003419482.1
biological_process	GO:0000096 sulfur amino acid metabolic process	3/181	0.907728	WP_003401648.1/WP_003403728.1/WP_003404395.1
biological_process	GO:0042783 evasion of host immune response	4/181	0.907728	WP_003401648.1/WP_003405919.1/WP_011799325.1/WP_003419334.1
biological_process	GO:0019725 cellular homeostasis	5/181	0.907728	WP_003405328.1/WP_003407501.1/WP_003409700.1/WP_003412529.1/WP_003418017.1
biological_process	GO:0045927 positive regulation of growth	5/181	0.907728	WP_003405820.1/WP_003406708.1/WP_003409886.1/WP_003899937.1/WP_010950870.1
biological_process	GO:0006534 cysteine metabolic process	2/181	0.907728	WP_003401648.1/WP_003404395.1
biological_process	GO:0008654 phospholipid biosynthetic process	2/181	0.907728	WP_003407762.1/WP_003900678.1
biological_process	GO:0019344 cysteine biosynthetic process	2/181	0.907728	WP_003401648.1/WP_003404395.1
biological_process	GO:0051252 regulation of RNA metabolic process	9/181	0.907728	WP_003401147.1/WP_003401823.1/WP_003402807.1/WP_003403065.1/WP_003405328.1/WP_003405820.1/WP_003406258.1/WP_003409886.1/WP_003414602.1
biological_process	GO:0008610 lipid biosynthetic process	17/181	0.907728	WP_003405328.1/WP_003898759.1/WP_003898761.1/WP_003407762.1/WP_011799226.1/WP_003411559.1/WP_003414922.1/WP_011799311.1/WP_003417889.1/WP_003900678.1/WP_003417929.1/WP_003419253.1/WP_003900102.1/WP_011799376.1/WP_003900761.1/WP_003908351.1/WP_003899711.1
biological_process	GO:0044248 cellular catabolic process	19/181	0.907728	WP_003401905.1/WP_003403360.1/WP_003405712.1/WP_003405820.1/WP_003405909.1/WP_010950499.1/WP_003406686.1/WP_003406699.1/WP_003406701.1/WP_003406708.1/WP_003407730.1/WP_003411956.1/WP_003411957.1/WP_003414602.1/WP_003417047.1/WP_003900004.1/WP_003900009.1/WP_003417233.1/WP_003417264.1
biological_process	GO:0034637 cellular carbohydrate biosynthetic process	3/181	0.907728	WP_011799236.1/WP_011799311.1/WP_003900761.1
biological_process	GO:0006364 rRNA processing	2/181	0.907728	WP_003405173.1/WP_003408382.1
biological_process	GO:0016072 rRNA metabolic process	2/181	0.907728	WP_003405173.1/WP_003408382.1
biological_process	GO:0019222 regulation of metabolic process	17/181	0.907728	WP_003401147.1/WP_003401357.1/WP_011799101.1/WP_003401823.1/WP_003402807.1/WP_003403065.1/WP_003405328.1/WP_003405820.1/WP_003406258.1/WP_003409886.1/WP_003410200.1/WP_003414602.1/WP_003899955.1/WP_011799332.1/WP_003900026.1/WP_003418017.1/WP_003420884.1
biological_process	GO:0048518 positive regulation of biological process	10/181	0.907728	WP_003402807.1/WP_003403065.1/WP_003405328.1/WP_003405820.1/WP_003406258.1/WP_003406708.1/WP_003909410.1/WP_003409886.1/WP_003899937.1/WP_010950870.1
biological_process	GO:0043933 protein-containing complex subunit organization	13/181	0.907728	WP_010950499.1/WP_003406090.1/WP_010950500.1/WP_003408382.1/WP_003409896.1/WP_003410200.1/WP_003411559.1/WP_003412529.1/WP_010950869.1/WP_003417264.1/WP_003418017.1/WP_003419211.1/WP_003419383.1
biological_process	GO:0044262 cellular carbohydrate metabolic process	5/181	0.907728	WP_003898759.1/WP_011799236.1/WP_011799311.1/WP_003900761.1/WP_003899711.1
biological_process	GO:0045926 negative regulation of growth	4/181	0.907728	WP_003405820.1/WP_003409886.1/WP_003409896.1/WP_003414602.1
biological_process	GO:0051409 response to nitrosative stress	4/181	0.907728	WP_003407730.1/WP_003409700.1/WP_003412529.1/WP_003900102.1
biological_process	GO:0006644 phospholipid metabolic process	2/181	0.907728	WP_003407762.1/WP_003900678.1
biological_process	GO:0006720 isoprenoid metabolic process	2/181	0.907728	WP_003403360.1/WP_003900678.1
biological_process	GO:0051128 regulation of cellular component organization	2/181	0.907728	WP_003410200.1/WP_003418017.1
biological_process	GO:0072527 pyrimidine-containing compound metabolic process	2/181	0.907728	WP_003417262.1/WP_003417264.1
biological_process	GO:0051716 cellular response to stimulus	18/181	0.907728	WP_003901784.1/WP_003401814.1/WP_010950385.1/WP_003405328.1/WP_003406090.1/WP_003909410.1/WP_003408045.1/WP_011799236.1/WP_003411956.1/WP_003411957.1/WP_003899540.1/WP_003415272.1/WP_003415983.1/WP_011799332.1/WP_003417262.1/WP_010950870.1/WP_003910772.1/WP_003419482.1
biological_process	GO:0080090 regulation of primary metabolic process	14/181	0.907728	WP_003401147.1/WP_003401823.1/WP_003402807.1/WP_003403065.1/WP_003405328.1/WP_003405820.1/WP_003406258.1/WP_003409886.1/WP_003410200.1/WP_003414602.1/WP_003899955.1/WP_003900026.1/WP_003418017.1/WP_003420884.1
biological_process	GO:0006508 proteolysis	3/181	0.907728	WP_003401905.1/WP_003403728.1/WP_003901059.1
biological_process	GO:0048519 negative regulation of biological process	14/181	0.907728	WP_003401147.1/WP_003401370.1/WP_003401823.1/WP_011799103.1/WP_003403065.1/WP_003405328.1/WP_003405820.1/WP_003909410.1/WP_003409886.1/WP_003409896.1/WP_003414602.1/WP_003415272.1/WP_003899937.1/WP_011799332.1
biological_process	GO:1901135 carbohydrate derivative metabolic process	26/181	0.907728	WP_011799067.1/WP_003401905.1/WP_003403726.1/WP_003405328.1/WP_003898759.1/WP_003406686.1/WP_003406699.1/WP_003406701.1/WP_003406708.1/WP_011799180.1/WP_011799181.1/WP_003900412.1/WP_011799226.1/WP_003410820.1/WP_003414922.1/WP_003899559.1/WP_011799311.1/WP_003899937.1/WP_003417097.1/WP_003417233.1/WP_003417262.1/WP_003417264.1/WP_003900102.1/WP_011799376.1/WP_003900761.1/WP_003899711.1
biological_process	GO:0032774 RNA biosynthetic process	9/181	0.907728	WP_003401147.1/WP_003401823.1/WP_003402807.1/WP_003403065.1/WP_003405328.1/WP_003405820.1/WP_003406258.1/WP_003409886.1/WP_003414602.1
biological_process	GO:0006810 transport	13/181	0.907728	WP_003405328.1/WP_003406686.1/WP_003406699.1/WP_003406701.1/WP_003406708.1/WP_011799226.1/WP_003414201.1/WP_003899540.1/WP_003415272.1/WP_003900642.1/WP_003899955.1/WP_003900004.1/WP_011799332.1
biological_process	GO:0051234 establishment of localization	13/181	0.907728	WP_003405328.1/WP_003406686.1/WP_003406699.1/WP_003406701.1/WP_003406708.1/WP_011799226.1/WP_003414201.1/WP_003899540.1/WP_003415272.1/WP_003900642.1/WP_003899955.1/WP_003900004.1/WP_011799332.1
biological_process	GO:0006766 vitamin metabolic process	4/181	0.907728	WP_003401584.1/WP_003407805.1/WP_011799198.1/WP_003900009.1
biological_process	GO:0006767 water-soluble vitamin metabolic process	4/181	0.907728	WP_003401584.1/WP_003407805.1/WP_011799198.1/WP_003900009.1
biological_process	GO:0051262 protein tetramerization	3/181	0.907728	WP_003409896.1/WP_010950869.1/WP_003417264.1
biological_process	GO:0071702 organic substance transport	6/181	0.907728	WP_003405328.1/WP_011799226.1/WP_003414201.1/WP_003899540.1/WP_003415272.1/WP_003899955.1
biological_process	GO:0065008 regulation of biological quality	12/181	0.907728	WP_003401370.1/WP_011799103.1/WP_003405328.1/WP_003909410.1/WP_003407501.1/WP_003408382.1/WP_003409700.1/WP_003412529.1/WP_003415272.1/WP_003899937.1/WP_003900004.1/WP_003418017.1
biological_process	GO:0008652 cellular amino acid biosynthetic process	9/181	0.907728	WP_003401648.1/WP_003404395.1/WP_003406654.1/WP_003898960.1/WP_003411956.1/WP_003411957.1/WP_003899559.1/WP_003415110.1/WP_003900872.1
biological_process	GO:0019219 regulation of nucleobase-containing compound metabolic process	9/181	0.907728	WP_003401147.1/WP_003401823.1/WP_003402807.1/WP_003403065.1/WP_003405328.1/WP_003405820.1/WP_003406258.1/WP_003409886.1/WP_003414602.1
biological_process	GO:0000271 polysaccharide biosynthetic process	2/181	0.907728	WP_011799311.1/WP_003900761.1
biological_process	GO:0000302 response to reactive oxygen species	2/181	0.907728	WP_003401814.1/WP_003417889.1
biological_process	GO:0009060 aerobic respiration	2/181	0.907728	WP_003417273.1/WP_010950870.1
biological_process	GO:0033692 cellular polysaccharide biosynthetic process	2/181	0.907728	WP_011799311.1/WP_003900761.1
biological_process	GO:0009165 nucleotide biosynthetic process	7/181	0.907728	WP_003403726.1/WP_003406686.1/WP_003406699.1/WP_003406701.1/WP_003406708.1/WP_003901204.1/WP_003899559.1
biological_process	GO:0051179 localization	13/181	0.907728	WP_003405328.1/WP_003406686.1/WP_003406699.1/WP_003406701.1/WP_003406708.1/WP_011799226.1/WP_003414201.1/WP_003899540.1/WP_003415272.1/WP_003900642.1/WP_003899955.1/WP_003900004.1/WP_011799332.1
biological_process	GO:0044270 cellular nitrogen compound catabolic process	12/181	0.907728	WP_003401905.1/WP_003405820.1/WP_010950499.1/WP_003406686.1/WP_003406699.1/WP_003406701.1/WP_003406708.1/WP_003407730.1/WP_003414602.1/WP_003900009.1/WP_003417233.1/WP_003417264.1
biological_process	GO:0009636 response to toxic substance	5/181	0.907728	WP_003401814.1/WP_003407507.1/WP_003407730.1/WP_011799226.1/WP_011799332.1
biological_process	GO:0000097 sulfur amino acid biosynthetic process	2/181	0.907728	WP_003401648.1/WP_003404395.1
biological_process	GO:0009070 serine family amino acid biosynthetic process	2/181	0.907728	WP_003401648.1/WP_003404395.1
biological_process	GO:0009451 RNA modification	2/181	0.907728	WP_003405173.1/WP_003408382.1
biological_process	GO:1901293 nucleoside phosphate biosynthetic process	7/181	0.907728	WP_003403726.1/WP_003406686.1/WP_003406699.1/WP_003406701.1/WP_003406708.1/WP_003901204.1/WP_003899559.1
biological_process	GO:2000112 regulation of cellular macromolecule biosynthetic process	9/181	0.907728	WP_003401147.1/WP_003401823.1/WP_003402807.1/WP_003403065.1/WP_003405328.1/WP_003405820.1/WP_003406258.1/WP_003409886.1/WP_003414602.1
biological_process	GO:0000160 phosphorelay signal transduction system	1/181	0.907728	WP_003408045.1
biological_process	GO:0035556 intracellular signal transduction	1/181	0.907728	WP_003408045.1
biological_process	GO:1901701 cellular response to oxygen-containing compound	1/181	0.907728	WP_003401814.1
biological_process	GO:0010468 regulation of gene expression	11/181	0.907728	WP_003401147.1/WP_003401357.1/WP_011799101.1/WP_003401823.1/WP_003402807.1/WP_003403065.1/WP_003405328.1/WP_003405820.1/WP_003406258.1/WP_003409886.1/WP_003414602.1
biological_process	GO:0022607 cellular component assembly	16/181	0.907728	WP_010950499.1/WP_003406090.1/WP_010950500.1/WP_003408382.1/WP_011799226.1/WP_003409896.1/WP_003410200.1/WP_003411559.1/WP_003412529.1/WP_003414201.1/WP_010950869.1/WP_003417264.1/WP_003418017.1/WP_003419211.1/WP_003419383.1/WP_003900761.1
biological_process	GO:0006563 L-serine metabolic process	2/181	0.907728	WP_003401648.1/WP_003404395.1
biological_process	GO:0046677 response to antibiotic	4/181	0.907728	WP_003401814.1/WP_003407507.1/WP_011799226.1/WP_011799332.1
biological_process	GO:1901565 organonitrogen compound catabolic process	12/181	0.907728	WP_003401905.1/WP_003901059.1/WP_003406686.1/WP_003406699.1/WP_003406701.1/WP_003406708.1/WP_003411956.1/WP_003411957.1/WP_003900004.1/WP_003900009.1/WP_003417233.1/WP_003417264.1
biological_process	GO:0051259 protein complex oligomerization	8/181	0.907728	WP_003408382.1/WP_003409896.1/WP_003411559.1/WP_003412529.1/WP_010950869.1/WP_003417264.1/WP_003419211.1/WP_003419383.1
biological_process	GO:0006790 sulfur compound metabolic process	10/181	0.907728	WP_011799067.1/WP_003401648.1/WP_003403728.1/WP_003404395.1/WP_003898761.1/WP_003407805.1/WP_011799198.1/WP_003900050.1/WP_003908351.1/WP_003899711.1
biological_process	GO:0009110 vitamin biosynthetic process	3/181	0.907728	WP_003401584.1/WP_003407805.1/WP_011799198.1
biological_process	GO:0042364 water-soluble vitamin biosynthetic process	3/181	0.907728	WP_003401584.1/WP_003407805.1/WP_011799198.1
biological_process	GO:0031669 cellular response to nutrient levels	4/181	0.907728	WP_010950385.1/WP_003405328.1/WP_003899540.1/WP_003419482.1
biological_process	GO:0006520 cellular amino acid metabolic process	13/181	0.907728	WP_003401648.1/WP_003403728.1/WP_003404395.1/WP_003406654.1/WP_003901204.1/WP_003898960.1/WP_003411956.1/WP_003411957.1/WP_003899559.1/WP_003415110.1/WP_003900004.1/WP_003900009.1/WP_003900872.1
biological_process	GO:0016137 glycoside metabolic process	1/181	0.907728	WP_011799067.1
biological_process	GO:0045017 glycerolipid biosynthetic process	1/181	0.907728	WP_003417889.1
biological_process	GO:0046417 chorismate metabolic process	1/181	0.907728	WP_003899064.1
biological_process	GO:0070206 protein trimerization	1/181	0.907728	WP_003419211.1
biological_process	GO:0070207 protein homotrimerization	1/181	0.907728	WP_003419211.1
biological_process	GO:0071731 response to nitric oxide	1/181	0.907728	WP_003417889.1
biological_process	GO:0072528 pyrimidine-containing compound biosynthetic process	1/181	0.907728	WP_003417264.1
biological_process	GO:0071769 mycolate cell wall layer assembly	2/181	0.907728	WP_011799226.1/WP_003900761.1
biological_process	GO:0010556 regulation of macromolecule biosynthetic process	9/181	0.907728	WP_003401147.1/WP_003401823.1/WP_003402807.1/WP_003403065.1/WP_003405328.1/WP_003405820.1/WP_003406258.1/WP_003409886.1/WP_003414602.1
biological_process	GO:0031667 response to nutrient levels	4/181	0.907728	WP_010950385.1/WP_003405328.1/WP_003899540.1/WP_003419482.1
biological_process	GO:0005976 polysaccharide metabolic process	2/181	0.907728	WP_011799311.1/WP_003900761.1
biological_process	GO:0044264 cellular polysaccharide metabolic process	2/181	0.907728	WP_011799311.1/WP_003900761.1
biological_process	GO:0009116 nucleoside metabolic process	11/181	0.907728	WP_003401905.1/WP_003403726.1/WP_003406686.1/WP_003406699.1/WP_003406701.1/WP_003406708.1/WP_003899937.1/WP_003417097.1/WP_003417233.1/WP_003417262.1/WP_003417264.1
biological_process	GO:0007049 cell cycle	1/181	0.907728	WP_003909410.1
biological_process	GO:0019362 pyridine nucleotide metabolic process	1/181	0.907728	WP_003901204.1
biological_process	GO:0022402 cell cycle process	1/181	0.907728	WP_003909410.1
biological_process	GO:0046496 nicotinamide nucleotide metabolic process	1/181	0.907728	WP_003901204.1
biological_process	GO:0009057 macromolecule catabolic process	3/181	0.907728	WP_003901059.1/WP_003405820.1/WP_003414602.1
biological_process	GO:0009126 purine nucleoside monophosphate metabolic process	7/181	0.907728	WP_003401905.1/WP_003403726.1/WP_003406686.1/WP_003406699.1/WP_003406701.1/WP_003406708.1/WP_003899937.1
biological_process	GO:0009167 purine ribonucleoside monophosphate metabolic process	7/181	0.907728	WP_003401905.1/WP_003403726.1/WP_003406686.1/WP_003406699.1/WP_003406701.1/WP_003406708.1/WP_003899937.1
biological_process	GO:0009150 purine ribonucleotide metabolic process	12/181	0.907728	WP_003401905.1/WP_003403726.1/WP_003406686.1/WP_003406699.1/WP_003406701.1/WP_003406708.1/WP_011799181.1/WP_003900412.1/WP_003410820.1/WP_003899559.1/WP_003899937.1/WP_003417097.1
biological_process	GO:1901657 glycosyl compound metabolic process	12/181	0.907728	WP_011799067.1/WP_003401905.1/WP_003403726.1/WP_003406686.1/WP_003406699.1/WP_003406701.1/WP_003406708.1/WP_003899937.1/WP_003417097.1/WP_003417233.1/WP_003417262.1/WP_003417264.1
biological_process	GO:0000270 peptidoglycan metabolic process	1/181	0.907728	WP_011799180.1
biological_process	GO:0009067 aspartate family amino acid biosynthetic process	1/181	0.907728	WP_003406654.1
biological_process	GO:0009225 nucleotide-sugar metabolic process	1/181	0.907728	WP_003900761.1
biological_process	GO:0017148 negative regulation of translation	1/181	0.907728	WP_003405820.1
biological_process	GO:0022611 dormancy process	1/181	0.907728	WP_011799332.1
biological_process	GO:0034249 negative regulation of cellular amide metabolic process	1/181	0.907728	WP_003405820.1
biological_process	GO:0046907 intracellular transport	1/181	0.907728	WP_003406708.1
biological_process	GO:0009161 ribonucleoside monophosphate metabolic process	7/181	0.907728	WP_003401905.1/WP_003403726.1/WP_003406686.1/WP_003406699.1/WP_003406701.1/WP_003406708.1/WP_003899937.1
biological_process	GO:0051260 protein homooligomerization	7/181	0.907728	WP_003408382.1/WP_003411559.1/WP_003412529.1/WP_010950869.1/WP_003417264.1/WP_003419211.1/WP_003419383.1
biological_process	GO:0009069 serine family amino acid metabolic process	2/181	0.907728	WP_003401648.1/WP_003404395.1
biological_process	GO:0051289 protein homotetramerization	2/181	0.907728	WP_010950869.1/WP_003417264.1
biological_process	GO:0002683 negative regulation of immune system process	3/181	0.907728	WP_003401370.1/WP_011799103.1/WP_003415272.1
biological_process	GO:0050777 negative regulation of immune response	3/181	0.907728	WP_003401370.1/WP_011799103.1/WP_003415272.1
biological_process	GO:0052562 suppression by symbiont of host immune response	3/181	0.907728	WP_003401370.1/WP_011799103.1/WP_003415272.1
biological_process	GO:0006163 purine nucleotide metabolic process	12/181	0.907728	WP_003401905.1/WP_003403726.1/WP_003406686.1/WP_003406699.1/WP_003406701.1/WP_003406708.1/WP_011799181.1/WP_003900412.1/WP_003410820.1/WP_003899559.1/WP_003899937.1/WP_003417097.1
biological_process	GO:0009123 nucleoside monophosphate metabolic process	7/181	0.907728	WP_003401905.1/WP_003403726.1/WP_003406686.1/WP_003406699.1/WP_003406701.1/WP_003406708.1/WP_003899937.1
biological_process	GO:0060255 regulation of macromolecule metabolic process	11/181	0.907728	WP_003401147.1/WP_003401357.1/WP_011799101.1/WP_003401823.1/WP_003402807.1/WP_003403065.1/WP_003405328.1/WP_003405820.1/WP_003406258.1/WP_003409886.1/WP_003414602.1
biological_process	GO:0050789 regulation of biological process	30/181	0.907728	WP_003401147.1/WP_003401357.1/WP_003401370.1/WP_011799101.1/WP_003401823.1/WP_011799103.1/WP_003402807.1/WP_003403065.1/WP_003405328.1/WP_003405820.1/WP_003406258.1/WP_003406261.1/WP_003406708.1/WP_003909410.1/WP_003407501.1/WP_003408045.1/WP_003409700.1/WP_003409886.1/WP_003409896.1/WP_003410200.1/WP_003412529.1/WP_003414602.1/WP_003415272.1/WP_003899937.1/WP_003899955.1/WP_011799332.1/WP_010950…
biological_process	GO:0008299 isoprenoid biosynthetic process	1/181	0.907728	WP_003900678.1
biological_process	GO:0032269 negative regulation of cellular protein metabolic process	1/181	0.907728	WP_003405820.1
biological_process	GO:0033013 tetrapyrrole metabolic process	1/181	0.907728	WP_003401584.1
biological_process	GO:0033014 tetrapyrrole biosynthetic process	1/181	0.907728	WP_003401584.1
biological_process	GO:0034599 cellular response to oxidative stress	1/181	0.907728	WP_003401814.1
biological_process	GO:0044121 growth of symbiont in host vacuole	1/181	0.907728	WP_011799226.1
biological_process	GO:0051248 negative regulation of protein metabolic process	1/181	0.907728	WP_003405820.1
biological_process	GO:0072525 pyridine-containing compound biosynthetic process	1/181	0.907728	WP_003901204.1
biological_process	GO:0006820 anion transport	2/181	0.907728	WP_003899540.1/WP_011799332.1
biological_process	GO:0016311 dephosphorylation	2/181	0.907728	WP_003406261.1/WP_011799236.1
biological_process	GO:0044265 cellular macromolecule catabolic process	2/181	0.907728	WP_003405820.1/WP_003414602.1
biological_process	GO:0040008 regulation of growth	7/181	0.907728	WP_003405820.1/WP_003406708.1/WP_003409886.1/WP_003409896.1/WP_003414602.1/WP_003899937.1/WP_010950870.1
biological_process	GO:0009259 ribonucleotide metabolic process	12/181	0.907728	WP_003401905.1/WP_003403726.1/WP_003406686.1/WP_003406699.1/WP_003406701.1/WP_003406708.1/WP_011799181.1/WP_003900412.1/WP_003410820.1/WP_003899559.1/WP_003899937.1/WP_003417097.1
biological_process	GO:0009164 nucleoside catabolic process	7/181	0.907728	WP_003401905.1/WP_003406686.1/WP_003406699.1/WP_003406701.1/WP_003406708.1/WP_003417233.1/WP_003417264.1
biological_process	GO:0034656 nucleobase-containing small molecule catabolic process	7/181	0.907728	WP_003401905.1/WP_003406686.1/WP_003406699.1/WP_003406701.1/WP_003406708.1/WP_003417233.1/WP_003417264.1
biological_process	GO:0035821 modulation of process of other organism	5/181	0.907728	WP_003401370.1/WP_011799103.1/WP_003408382.1/WP_003415272.1/WP_003899937.1
biological_process	GO:0044003 modulation by symbiont of host process	5/181	0.907728	WP_003401370.1/WP_011799103.1/WP_003408382.1/WP_003415272.1/WP_003899937.1
biological_process	GO:0051817 modulation of process of other organism involved in symbiotic interaction	5/181	0.907728	WP_003401370.1/WP_011799103.1/WP_003408382.1/WP_003415272.1/WP_003899937.1
biological_process	GO:0031326 regulation of cellular biosynthetic process	9/181	0.907728	WP_003401147.1/WP_003401823.1/WP_003402807.1/WP_003403065.1/WP_003405328.1/WP_003405820.1/WP_003406258.1/WP_003409886.1/WP_003414602.1
biological_process	GO:0090407 organophosphate biosynthetic process	9/181	0.907728	WP_003403726.1/WP_003406686.1/WP_003406699.1/WP_003406701.1/WP_003406708.1/WP_003407762.1/WP_003901204.1/WP_003899559.1/WP_003900678.1
biological_process	GO:0019693 ribose phosphate metabolic process	12/181	0.907728	WP_003401905.1/WP_003403726.1/WP_003406686.1/WP_003406699.1/WP_003406701.1/WP_003406708.1/WP_011799181.1/WP_003900412.1/WP_003410820.1/WP_003899559.1/WP_003899937.1/WP_003417097.1
biological_process	GO:0006575 cellular modified amino acid metabolic process	2/181	0.907728	WP_003899559.1/WP_003900009.1
biological_process	GO:0034470 ncRNA processing	2/181	0.907728	WP_003405173.1/WP_003408382.1
biological_process	GO:0031668 cellular response to extracellular stimulus	4/181	0.907728	WP_010950385.1/WP_003405328.1/WP_003899540.1/WP_003419482.1
biological_process	GO:0071496 cellular response to external stimulus	4/181	0.907728	WP_010950385.1/WP_003405328.1/WP_003899540.1/WP_003419482.1
biological_process	GO:0006022 aminoglycan metabolic process	1/181	0.907728	WP_011799180.1
biological_process	GO:0006869 lipid transport	1/181	0.907728	WP_011799226.1
biological_process	GO:0010876 lipid localization	1/181	0.907728	WP_011799226.1
biological_process	GO:0030163 protein catabolic process	1/181	0.907728	WP_003901059.1
biological_process	GO:0030203 glycosaminoglycan metabolic process	1/181	0.907728	WP_011799180.1
biological_process	GO:0043650 dicarboxylic acid biosynthetic process	1/181	0.907728	WP_003899559.1
biological_process	GO:0034655 nucleobase-containing compound catabolic process	9/181	0.907728	WP_003401905.1/WP_003405820.1/WP_003406686.1/WP_003406699.1/WP_003406701.1/WP_003406708.1/WP_003414602.1/WP_003417233.1/WP_003417264.1
biological_process	GO:0002376 immune system process	5/181	0.907728	WP_003401370.1/WP_011799103.1/WP_003411956.1/WP_003411957.1/WP_003415272.1
biological_process	GO:0006955 immune response	5/181	0.907728	WP_003401370.1/WP_011799103.1/WP_003411956.1/WP_003411957.1/WP_003415272.1
biological_process	GO:0046700 heterocycle catabolic process	10/181	0.907728	WP_003401905.1/WP_003405820.1/WP_003406686.1/WP_003406699.1/WP_003406701.1/WP_003406708.1/WP_003414602.1/WP_003900009.1/WP_003417233.1/WP_003417264.1
biological_process	GO:0009991 response to extracellular stimulus	4/181	0.907728	WP_010950385.1/WP_003405328.1/WP_003899540.1/WP_003419482.1
biological_process	GO:1901658 glycosyl compound catabolic process	7/181	0.907728	WP_003401905.1/WP_003406686.1/WP_003406699.1/WP_003406701.1/WP_003406708.1/WP_003417233.1/WP_003417264.1
biological_process	GO:0009889 regulation of biosynthetic process	9/181	0.907728	WP_003401147.1/WP_003401823.1/WP_003402807.1/WP_003403065.1/WP_003405328.1/WP_003405820.1/WP_003406258.1/WP_003409886.1/WP_003414602.1
biological_process	GO:0022613 ribonucleoprotein complex biogenesis	2/181	0.907728	WP_003405173.1/WP_003408382.1
biological_process	GO:0042254 ribosome biogenesis	2/181	0.907728	WP_003405173.1/WP_003408382.1
biological_process	GO:0048878 chemical homeostasis	2/181	0.907728	WP_003405328.1/WP_003909410.1
biological_process	GO:0072521 purine-containing compound metabolic process	13/181	0.907728	WP_003401905.1/WP_003403726.1/WP_003406686.1/WP_003406699.1/WP_003406701.1/WP_003406708.1/WP_011799181.1/WP_003900412.1/WP_003410820.1/WP_003899559.1/WP_003899937.1/WP_003417097.1/WP_003417233.1
biological_process	GO:0065007 biological regulation	32/181	0.907728	WP_003401147.1/WP_003401357.1/WP_003401370.1/WP_011799101.1/WP_003401823.1/WP_011799103.1/WP_003402807.1/WP_003403065.1/WP_003405328.1/WP_003405820.1/WP_003406258.1/WP_003406261.1/WP_003406708.1/WP_003909410.1/WP_003407501.1/WP_003408045.1/WP_003408382.1/WP_003409700.1/WP_003409886.1/WP_003409896.1/WP_003410200.1/WP_003412529.1/WP_003414602.1/WP_003415272.1/WP_003899937.1/WP_003899955.1/WP_003900…
biological_process	GO:0006310 DNA recombination	1/181	0.907728	WP_003899164.1
biological_process	GO:0042398 cellular modified amino acid biosynthetic process	1/181	0.907728	WP_003899559.1
biological_process	GO:0009141 nucleoside triphosphate metabolic process	7/181	0.907728	WP_003401905.1/WP_003403726.1/WP_003406686.1/WP_003406699.1/WP_003406701.1/WP_003406708.1/WP_003899937.1
biological_process	GO:0048585 negative regulation of response to stimulus	3/181	0.907728	WP_003401370.1/WP_011799103.1/WP_003415272.1
biological_process	GO:0019439 aromatic compound catabolic process	10/181	0.907728	WP_003401905.1/WP_003405820.1/WP_003406686.1/WP_003406699.1/WP_003406701.1/WP_003406708.1/WP_003414602.1/WP_003900009.1/WP_003417233.1/WP_003417264.1
biological_process	GO:0051171 regulation of nitrogen compound metabolic process	9/181	0.907728	WP_003401147.1/WP_003401823.1/WP_003402807.1/WP_003403065.1/WP_003405328.1/WP_003405820.1/WP_003406258.1/WP_003409886.1/WP_003414602.1
biological_process	GO:0009267 cellular response to starvation	3/181	0.907728	WP_010950385.1/WP_003405328.1/WP_003419482.1
biological_process	GO:1901068 guanosine-containing compound metabolic process	1/181	0.907728	WP_003417097.1
biological_process	GO:0055086 nucleobase-containing small molecule metabolic process	17/181	0.907728	WP_003401905.1/WP_003403726.1/WP_003406686.1/WP_003406699.1/WP_003406701.1/WP_003406708.1/WP_011799181.1/WP_003901204.1/WP_003900412.1/WP_003410820.1/WP_003899559.1/WP_003899937.1/WP_003417097.1/WP_003417233.1/WP_003417262.1/WP_003417264.1/WP_003900761.1
biological_process	GO:0016043 cellular component organization	19/181	0.907728	WP_003901784.1/WP_010950499.1/WP_003406090.1/WP_010950500.1/WP_003909410.1/WP_003408382.1/WP_011799226.1/WP_003409896.1/WP_003410200.1/WP_003410628.1/WP_003411559.1/WP_003412529.1/WP_003414201.1/WP_010950869.1/WP_003417264.1/WP_003418017.1/WP_003419211.1/WP_003419383.1/WP_003900761.1
biological_process	GO:0006396 RNA processing	2/181	0.907728	WP_003405173.1/WP_003408382.1
biological_process	GO:0032259 methylation	2/181	0.907728	WP_003405173.1/WP_003408382.1
biological_process	GO:0042594 response to starvation	3/181	0.907728	WP_010950385.1/WP_003405328.1/WP_003419482.1
biological_process	GO:0006464 cellular protein modification process	5/181	0.907728	WP_003401814.1/WP_003403728.1/WP_003406261.1/WP_003909410.1/WP_003408002.1
biological_process	GO:0036211 protein modification process	5/181	0.907728	WP_003401814.1/WP_003403728.1/WP_003406261.1/WP_003909410.1/WP_003408002.1
biological_process	GO:0043412 macromolecule modification	7/181	0.907728	WP_003401814.1/WP_003403728.1/WP_003405173.1/WP_003406261.1/WP_003909410.1/WP_003408002.1/WP_003408382.1
biological_process	GO:0044085 cellular component biogenesis	19/181	0.907728	WP_003405173.1/WP_010950499.1/WP_003406090.1/WP_010950500.1/WP_011799180.1/WP_003408382.1/WP_011799226.1/WP_003409896.1/WP_003410200.1/WP_003411559.1/WP_003412529.1/WP_003414201.1/WP_010950869.1/WP_003417264.1/WP_003418017.1/WP_003419211.1/WP_003419383.1/WP_003900102.1/WP_003900761.1
biological_process	GO:0042278 purine nucleoside metabolic process	9/181	0.907728	WP_003401905.1/WP_003403726.1/WP_003406686.1/WP_003406699.1/WP_003406701.1/WP_003406708.1/WP_003899937.1/WP_003417097.1/WP_003417233.1
biological_process	GO:0010106 cellular response to iron ion starvation	1/181	0.907728	WP_003405328.1
biological_process	GO:0072524 pyridine-containing compound metabolic process	1/181	0.907728	WP_003901204.1
biological_process	GO:1901136 carbohydrate derivative catabolic process	7/181	0.907728	WP_003401905.1/WP_003406686.1/WP_003406699.1/WP_003406701.1/WP_003406708.1/WP_003417233.1/WP_003417264.1
biological_process	GO:0080134 regulation of response to stress	5/181	0.907728	WP_003401370.1/WP_011799103.1/WP_003415272.1/WP_003418017.1/WP_003420884.1
biological_process	GO:0006996 organelle organization	3/181	0.907728	WP_003901784.1/WP_003909410.1/WP_003410628.1
biological_process	GO:0009119 ribonucleoside metabolic process	9/181	0.907728	WP_003401905.1/WP_003403726.1/WP_003406686.1/WP_003406699.1/WP_003406701.1/WP_003406708.1/WP_003899937.1/WP_003417097.1/WP_003417264.1
biological_process	GO:0009144 purine nucleoside triphosphate metabolic process	6/181	0.907728	WP_003401905.1/WP_003406686.1/WP_003406699.1/WP_003406701.1/WP_003406708.1/WP_003899937.1
biological_process	GO:0009205 purine ribonucleoside triphosphate metabolic process	6/181	0.907728	WP_003401905.1/WP_003406686.1/WP_003406699.1/WP_003406701.1/WP_003406708.1/WP_003899937.1
biological_process	GO:0006152 purine nucleoside catabolic process	6/181	0.907728	WP_003401905.1/WP_003406686.1/WP_003406699.1/WP_003406701.1/WP_003406708.1/WP_003417233.1
biological_process	GO:0009199 ribonucleoside triphosphate metabolic process	6/181	0.907728	WP_003401905.1/WP_003406686.1/WP_003406699.1/WP_003406701.1/WP_003406708.1/WP_003899937.1
biological_process	GO:0042454 ribonucleoside catabolic process	6/181	0.907728	WP_003401905.1/WP_003406686.1/WP_003406699.1/WP_003406701.1/WP_003406708.1/WP_003417264.1
biological_process	GO:0090305 nucleic acid phosphodiester bond hydrolysis	2/181	0.907728	WP_003405820.1/WP_003414602.1
biological_process	GO:0033554 cellular response to stress	12/181	0.907728	WP_003901784.1/WP_003401814.1/WP_010950385.1/WP_003405328.1/WP_003406090.1/WP_003909410.1/WP_011799236.1/WP_003411956.1/WP_003411957.1/WP_003417262.1/WP_003910772.1/WP_003419482.1
biological_process	GO:0006260 DNA replication	1/181	0.907728	WP_003909410.1
biological_process	GO:0046486 glycerolipid metabolic process	1/181	0.907728	WP_003417889.1
biological_process	GO:0009128 purine nucleoside monophosphate catabolic process	5/181	0.907728	WP_003401905.1/WP_003406686.1/WP_003406699.1/WP_003406701.1/WP_003406708.1
biological_process	GO:0009158 ribonucleoside monophosphate catabolic process	5/181	0.907728	WP_003401905.1/WP_003406686.1/WP_003406699.1/WP_003406701.1/WP_003406708.1
biological_process	GO:0009169 purine ribonucleoside monophosphate catabolic process	5/181	0.907728	WP_003401905.1/WP_003406686.1/WP_003406699.1/WP_003406701.1/WP_003406708.1
biological_process	GO:0044117 growth of symbiont in host	7/181	0.907728	WP_003405202.1/WP_011799226.1/WP_011799310.1/WP_010950814.1/WP_003419299.1/WP_003419381.1/WP_003419383.1
biological_process	GO:0006417 regulation of translation	1/181	0.907728	WP_003405820.1
biological_process	GO:0034248 regulation of cellular amide metabolic process	1/181	0.907728	WP_003405820.1
biological_process	GO:0009125 nucleoside monophosphate catabolic process	5/181	0.907728	WP_003401905.1/WP_003406686.1/WP_003406699.1/WP_003406701.1/WP_003406708.1
biological_process	GO:0016070 RNA metabolic process	11/181	0.907728	WP_003401147.1/WP_003401823.1/WP_003402807.1/WP_003403065.1/WP_003405173.1/WP_003405328.1/WP_003405820.1/WP_003406258.1/WP_003408382.1/WP_003409886.1/WP_003414602.1
biological_process	GO:0009117 nucleotide metabolic process	14/181	0.907728	WP_003401905.1/WP_003403726.1/WP_003406686.1/WP_003406699.1/WP_003406701.1/WP_003406708.1/WP_011799181.1/WP_003901204.1/WP_003900412.1/WP_003410820.1/WP_003899559.1/WP_003899937.1/WP_003417097.1/WP_003900761.1
biological_process	GO:0006281 DNA repair	2/181	0.907728	WP_003909410.1/WP_003910772.1
biological_process	GO:0006793 phosphorus metabolic process	24/181	0.907728	WP_003401814.1/WP_003401905.1/WP_003403726.1/WP_003406261.1/WP_003406654.1/WP_003406686.1/WP_003406699.1/WP_003406701.1/WP_003406708.1/WP_011799181.1/WP_003407762.1/WP_003901204.1/WP_003900412.1/WP_011799236.1/WP_003410820.1/WP_003899559.1/WP_003416434.1/WP_003899937.1/WP_003900642.1/WP_003417097.1/WP_011799332.1/WP_010950870.1/WP_003900678.1/WP_003900761.1
biological_process	GO:0006796 phosphate-containing compound metabolic process	24/181	0.907728	WP_003401814.1/WP_003401905.1/WP_003403726.1/WP_003406261.1/WP_003406654.1/WP_003406686.1/WP_003406699.1/WP_003406701.1/WP_003406708.1/WP_011799181.1/WP_003407762.1/WP_003901204.1/WP_003900412.1/WP_011799236.1/WP_003410820.1/WP_003899559.1/WP_003416434.1/WP_003899937.1/WP_003900642.1/WP_003417097.1/WP_011799332.1/WP_010950870.1/WP_003900678.1/WP_003900761.1
biological_process	GO:0006753 nucleoside phosphate metabolic process	14/181	0.907728	WP_003401905.1/WP_003403726.1/WP_003406686.1/WP_003406699.1/WP_003406701.1/WP_003406708.1/WP_011799181.1/WP_003901204.1/WP_003900412.1/WP_003410820.1/WP_003899559.1/WP_003899937.1/WP_003417097.1/WP_003900761.1
biological_process	GO:0044110 growth involved in symbiotic interaction	7/181	0.907728	WP_003405202.1/WP_011799226.1/WP_011799310.1/WP_010950814.1/WP_003419299.1/WP_003419381.1/WP_003419383.1
biological_process	GO:0006974 cellular response to DNA damage stimulus	4/181	0.907728	WP_003406090.1/WP_003909410.1/WP_003417262.1/WP_003910772.1
biological_process	GO:0071766 Actinobacterium-type cell wall biogenesis	4/181	0.907728	WP_011799226.1/WP_003418017.1/WP_003900102.1/WP_003900761.1
biological_process	GO:0006875 cellular metal ion homeostasis	1/181	0.907728	WP_003405328.1
biological_process	GO:0006879 cellular iron ion homeostasis	1/181	0.907728	WP_003405328.1
biological_process	GO:0046916 cellular transition metal ion homeostasis	1/181	0.907728	WP_003405328.1
biological_process	GO:0072523 purine-containing compound catabolic process	6/181	0.907728	WP_003401905.1/WP_003406686.1/WP_003406699.1/WP_003406701.1/WP_003406708.1/WP_003417233.1
biological_process	GO:0048583 regulation of response to stimulus	5/181	0.907728	WP_003401370.1/WP_011799103.1/WP_003415272.1/WP_003418017.1/WP_003420884.1
biological_process	GO:0044119 growth of symbiont in host cell	4/181	0.907728	WP_003405202.1/WP_011799226.1/WP_011799310.1/WP_010950814.1
biological_process	GO:0046128 purine ribonucleoside metabolic process	8/181	0.907728	WP_003401905.1/WP_003403726.1/WP_003406686.1/WP_003406699.1/WP_003406701.1/WP_003406708.1/WP_003899937.1/WP_003417097.1
biological_process	GO:0010608 posttranscriptional regulation of gene expression	1/181	0.907728	WP_003405820.1
biological_process	GO:0030003 cellular cation homeostasis	1/181	0.907728	WP_003405328.1
biological_process	GO:0032268 regulation of cellular protein metabolic process	1/181	0.907728	WP_003405820.1
biological_process	GO:0051246 regulation of protein metabolic process	1/181	0.907728	WP_003405820.1
biological_process	GO:0009273 peptidoglycan-based cell wall biogenesis	5/181	0.907728	WP_011799180.1/WP_011799226.1/WP_003418017.1/WP_003900102.1/WP_003900761.1
biological_process	GO:0006873 cellular ion homeostasis	1/181	0.907728	WP_003405328.1
biological_process	GO:0031348 negative regulation of defense response	1/181	0.907728	WP_011799103.1
biological_process	GO:0044414 suppression of host defenses by symbiont	1/181	0.907728	WP_011799103.1
biological_process	GO:0046777 protein autophosphorylation	1/181	0.907728	WP_003401814.1
biological_process	GO:0052170 suppression by symbiont of host innate immune response	1/181	0.907728	WP_011799103.1
biological_process	GO:0055065 metal ion homeostasis	1/181	0.907728	WP_003405328.1
biological_process	GO:0055072 iron ion homeostasis	1/181	0.907728	WP_003405328.1
biological_process	GO:0055076 transition metal ion homeostasis	1/181	0.907728	WP_003405328.1
biological_process	GO:0034404 nucleobase-containing small molecule biosynthetic process	7/181	0.907728	WP_003401905.1/WP_003403726.1/WP_003406686.1/WP_003406699.1/WP_003406701.1/WP_003406708.1/WP_003417264.1
biological_process	GO:0009146 purine nucleoside triphosphate catabolic process	5/181	0.907728	WP_003401905.1/WP_003406686.1/WP_003406699.1/WP_003406701.1/WP_003406708.1
biological_process	GO:0009203 ribonucleoside triphosphate catabolic process	5/181	0.907728	WP_003401905.1/WP_003406686.1/WP_003406699.1/WP_003406701.1/WP_003406708.1
biological_process	GO:0009207 purine ribonucleoside triphosphate catabolic process	5/181	0.907728	WP_003401905.1/WP_003406686.1/WP_003406699.1/WP_003406701.1/WP_003406708.1
biological_process	GO:0071840 cellular component organization or biogenesis	22/181	0.907728	WP_003901784.1/WP_003405173.1/WP_010950499.1/WP_003406090.1/WP_010950500.1/WP_003909410.1/WP_011799180.1/WP_003408382.1/WP_011799226.1/WP_003409896.1/WP_003410200.1/WP_003410628.1/WP_003411559.1/WP_003412529.1/WP_003414201.1/WP_010950869.1/WP_003417264.1/WP_003418017.1/WP_003419211.1/WP_003419383.1/WP_003900102.1/WP_003900761.1
biological_process	GO:0055080 cation homeostasis	1/181	0.907728	WP_003405328.1
biological_process	GO:0055082 cellular chemical homeostasis	1/181	0.907728	WP_003405328.1
biological_process	GO:1901360 organic cyclic compound metabolic process	45/181	0.907728	WP_003401147.1/WP_003401584.1/WP_003401823.1/WP_003401905.1/WP_003402807.1/WP_003403065.1/WP_003403726.1/WP_003898577.1/WP_003405173.1/WP_003405328.1/WP_003405820.1/WP_003406258.1/WP_003406686.1/WP_003406699.1/WP_003406701.1/WP_003406708.1/WP_003909410.1/WP_011799181.1/WP_003407805.1/WP_011799198.1/WP_003901204.1/WP_003408382.1/WP_003900412.1/WP_003409886.1/WP_003899164.1/WP_003410820.1/WP_003411…
biological_process	GO:0009143 nucleoside triphosphate catabolic process	5/181	0.907728	WP_003401905.1/WP_003406686.1/WP_003406699.1/WP_003406701.1/WP_003406708.1
biological_process	GO:0046130 purine ribonucleoside catabolic process	5/181	0.907728	WP_003401905.1/WP_003406686.1/WP_003406699.1/WP_003406701.1/WP_003406708.1
biological_process	GO:0016053 organic acid biosynthetic process	13/181	0.907728	WP_003401648.1/WP_003404395.1/WP_003406654.1/WP_003407805.1/WP_011799198.1/WP_003898960.1/WP_003411559.1/WP_003411956.1/WP_003411957.1/WP_003899559.1/WP_003415110.1/WP_003417929.1/WP_003900872.1
biological_process	GO:0046394 carboxylic acid biosynthetic process	13/181	0.907728	WP_003401648.1/WP_003404395.1/WP_003406654.1/WP_003407805.1/WP_011799198.1/WP_003898960.1/WP_003411559.1/WP_003411956.1/WP_003411957.1/WP_003899559.1/WP_003415110.1/WP_003417929.1/WP_003900872.1
biological_process	GO:0050801 ion homeostasis	1/181	0.907728	WP_003405328.1
biological_process	GO:0098771 inorganic ion homeostasis	1/181	0.907728	WP_003405328.1
biological_process	GO:0009154 purine ribonucleotide catabolic process	5/181	0.907728	WP_003401905.1/WP_003406686.1/WP_003406699.1/WP_003406701.1/WP_003406708.1
biological_process	GO:0009261 ribonucleotide catabolic process	5/181	0.907728	WP_003401905.1/WP_003406686.1/WP_003406699.1/WP_003406701.1/WP_003406708.1
biological_process	GO:0042546 cell wall biogenesis	5/181	0.907728	WP_011799180.1/WP_011799226.1/WP_003418017.1/WP_003900102.1/WP_003900761.1
biological_process	GO:0034654 nucleobase-containing compound biosynthetic process	18/181	0.907728	WP_003401147.1/WP_003401823.1/WP_003401905.1/WP_003402807.1/WP_003403065.1/WP_003403726.1/WP_003405328.1/WP_003405820.1/WP_003406258.1/WP_003406686.1/WP_003406699.1/WP_003406701.1/WP_003406708.1/WP_003901204.1/WP_003409886.1/WP_003414602.1/WP_003899559.1/WP_003417264.1
biological_process	GO:0010467 gene expression	17/181	0.907728	WP_003401147.1/WP_003401357.1/WP_011799101.1/WP_003401823.1/WP_003402807.1/WP_003403065.1/WP_003403685.1/WP_003403728.1/WP_003405173.1/WP_003405328.1/WP_003405820.1/WP_003406258.1/WP_003408382.1/WP_003409886.1/WP_003410628.1/WP_003899505.1/WP_003414602.1
biological_process	GO:0034660 ncRNA metabolic process	2/181	0.907728	WP_003405173.1/WP_003408382.1
biological_process	GO:0019637 organophosphate metabolic process	16/181	0.907728	WP_003401905.1/WP_003403726.1/WP_003406686.1/WP_003406699.1/WP_003406701.1/WP_003406708.1/WP_011799181.1/WP_003407762.1/WP_003901204.1/WP_003900412.1/WP_003410820.1/WP_003899559.1/WP_003899937.1/WP_003417097.1/WP_003900678.1/WP_003900761.1
biological_process	GO:0006195 purine nucleotide catabolic process	5/181	0.907728	WP_003401905.1/WP_003406686.1/WP_003406699.1/WP_003406701.1/WP_003406708.1
biological_process	GO:0002682 regulation of immune system process	3/181	0.907728	WP_003401370.1/WP_011799103.1/WP_003415272.1
biological_process	GO:0031347 regulation of defense response	3/181	0.907728	WP_003401370.1/WP_011799103.1/WP_003415272.1
biological_process	GO:0050776 regulation of immune response	3/181	0.907728	WP_003401370.1/WP_011799103.1/WP_003415272.1
biological_process	GO:0052031 modulation by symbiont of host defense response	3/181	0.907728	WP_003401370.1/WP_011799103.1/WP_003415272.1
biological_process	GO:0052553 modulation by symbiont of host immune response	3/181	0.907728	WP_003401370.1/WP_011799103.1/WP_003415272.1
biological_process	GO:0071554 cell wall organization or biogenesis	5/181	0.907728	WP_011799180.1/WP_011799226.1/WP_003418017.1/WP_003900102.1/WP_003900761.1
biological_process	GO:0009166 nucleotide catabolic process	5/181	0.907728	WP_003401905.1/WP_003406686.1/WP_003406699.1/WP_003406701.1/WP_003406708.1
biological_process	GO:0006259 DNA metabolic process	3/181	0.907728	WP_003909410.1/WP_003899164.1/WP_003910772.1
biological_process	GO:0062197 cellular response to chemical stress	1/181	0.907728	WP_003401814.1
biological_process	GO:0046434 organophosphate catabolic process	5/181	0.907728	WP_003401905.1/WP_003406686.1/WP_003406699.1/WP_003406701.1/WP_003406708.1
biological_process	GO:1901292 nucleoside phosphate catabolic process	5/181	0.907728	WP_003401905.1/WP_003406686.1/WP_003406699.1/WP_003406701.1/WP_003406708.1
biological_process	GO:0006139 nucleobase-containing compound metabolic process	31/181	0.907728	WP_003401147.1/WP_003401823.1/WP_003401905.1/WP_003402807.1/WP_003403065.1/WP_003403726.1/WP_003405173.1/WP_003405328.1/WP_003405820.1/WP_003406258.1/WP_003406686.1/WP_003406699.1/WP_003406701.1/WP_003406708.1/WP_003909410.1/WP_011799181.1/WP_003901204.1/WP_003408382.1/WP_003900412.1/WP_003409886.1/WP_003899164.1/WP_003410820.1/WP_003414602.1/WP_003899559.1/WP_003899937.1/WP_003417097.1/WP_003417…
biological_process	GO:0052167 modulation by symbiont of host innate immune response	1/181	0.907728	WP_011799103.1
biological_process	GO:0072330 monocarboxylic acid biosynthetic process	4/181	0.907728	WP_003407805.1/WP_011799198.1/WP_003411559.1/WP_003417929.1
biological_process	GO:0006468 protein phosphorylation	1/181	0.907728	WP_003401814.1
biological_process	GO:0044038 cell wall macromolecule biosynthetic process	1/181	0.907728	WP_003900761.1
biological_process	GO:0070589 cellular component macromolecule biosynthetic process	1/181	0.907728	WP_003900761.1
biological_process	GO:0018130 heterocycle biosynthetic process	23/181	0.907728	WP_003401147.1/WP_003401584.1/WP_003401823.1/WP_003401905.1/WP_003402807.1/WP_003403065.1/WP_003403726.1/WP_003405328.1/WP_003405820.1/WP_003406258.1/WP_003406686.1/WP_003406699.1/WP_003406701.1/WP_003406708.1/WP_003407805.1/WP_011799198.1/WP_003901204.1/WP_003409886.1/WP_003411956.1/WP_003411957.1/WP_003414602.1/WP_003899559.1/WP_003417264.1
biological_process	GO:0044036 cell wall macromolecule metabolic process	1/181	0.907728	WP_003900761.1
biological_process	GO:0090304 nucleic acid metabolic process	14/181	0.907728	WP_003401147.1/WP_003401823.1/WP_003402807.1/WP_003403065.1/WP_003405173.1/WP_003405328.1/WP_003405820.1/WP_003406258.1/WP_003909410.1/WP_003408382.1/WP_003409886.1/WP_003899164.1/WP_003414602.1/WP_003910772.1
biological_process	GO:1901362 organic cyclic compound biosynthetic process	24/181	0.907728	WP_003401147.1/WP_003401584.1/WP_003401823.1/WP_003401905.1/WP_003402807.1/WP_003403065.1/WP_003403726.1/WP_003405328.1/WP_003405820.1/WP_003406258.1/WP_003406686.1/WP_003406699.1/WP_003406701.1/WP_003406708.1/WP_003407805.1/WP_011799198.1/WP_003901204.1/WP_003409886.1/WP_003411956.1/WP_003411957.1/WP_003414602.1/WP_003899559.1/WP_003417264.1/WP_003419253.1
biological_process	GO:1901566 organonitrogen compound biosynthetic process	24/181	0.907728	WP_003401584.1/WP_003401648.1/WP_003403685.1/WP_003403726.1/WP_003404395.1/WP_003405820.1/WP_003406654.1/WP_003406686.1/WP_003406699.1/WP_003406701.1/WP_003406708.1/WP_003407805.1/WP_011799198.1/WP_003901204.1/WP_003408002.1/WP_003898960.1/WP_003410628.1/WP_003411956.1/WP_003411957.1/WP_003899505.1/WP_003899559.1/WP_003415110.1/WP_003417264.1/WP_003900872.1
biological_process	GO:0046483 heterocycle metabolic process	37/181	0.907728	WP_003401147.1/WP_003401584.1/WP_003401823.1/WP_003401905.1/WP_003402807.1/WP_003403065.1/WP_003403726.1/WP_003405173.1/WP_003405328.1/WP_003405820.1/WP_003406258.1/WP_003406686.1/WP_003406699.1/WP_003406701.1/WP_003406708.1/WP_003909410.1/WP_011799181.1/WP_003407805.1/WP_011799198.1/WP_003901204.1/WP_003408382.1/WP_003900412.1/WP_003409886.1/WP_003899164.1/WP_003410820.1/WP_003411956.1/WP_003411…
biological_process	GO:0043604 amide biosynthetic process	7/181	0.907728	WP_003403685.1/WP_003405820.1/WP_003407805.1/WP_011799198.1/WP_003410628.1/WP_003899505.1/WP_003899559.1
biological_process	GO:0006412 translation	4/181	0.907728	WP_003403685.1/WP_003405820.1/WP_003410628.1/WP_003899505.1
biological_process	GO:0043603 cellular amide metabolic process	8/181	0.907728	WP_003403685.1/WP_003405820.1/WP_003407805.1/WP_011799198.1/WP_003410628.1/WP_003899505.1/WP_003899559.1/WP_003900009.1
biological_process	GO:0006633 fatty acid biosynthetic process	2/181	0.907728	WP_003411559.1/WP_003417929.1
biological_process	GO:0034645 cellular macromolecule biosynthetic process	16/181	0.907728	WP_003401147.1/WP_003401823.1/WP_003402807.1/WP_003403065.1/WP_003403685.1/WP_003405328.1/WP_003405820.1/WP_003406258.1/WP_003909410.1/WP_003408002.1/WP_003409886.1/WP_003410628.1/WP_003899505.1/WP_003414602.1/WP_011799311.1/WP_003900761.1
biological_process	GO:0034641 cellular nitrogen compound metabolic process	43/181	0.907728	WP_003401147.1/WP_003401584.1/WP_003401823.1/WP_003401905.1/WP_003402807.1/WP_003403065.1/WP_003403685.1/WP_003403726.1/WP_003405173.1/WP_003405328.1/WP_003405820.1/WP_010950499.1/WP_003406258.1/WP_003406686.1/WP_003406699.1/WP_003406701.1/WP_003406708.1/WP_003909410.1/WP_011799181.1/WP_003407730.1/WP_003407805.1/WP_011799198.1/WP_003901204.1/WP_003408382.1/WP_003900412.1/WP_003409886.1/WP_003410…
biological_process	GO:0044283 small molecule biosynthetic process	23/181	0.907728	WP_003401584.1/WP_003401648.1/WP_003401905.1/WP_003403726.1/WP_003404395.1/WP_003406654.1/WP_003406686.1/WP_003406699.1/WP_003406701.1/WP_003406708.1/WP_011799181.1/WP_003407805.1/WP_011799198.1/WP_003898960.1/WP_003411559.1/WP_003411956.1/WP_003411957.1/WP_003899559.1/WP_003415110.1/WP_003417097.1/WP_003417264.1/WP_003417929.1/WP_003900872.1
biological_process	GO:0009059 macromolecule biosynthetic process	16/181	0.907728	WP_003401147.1/WP_003401823.1/WP_003402807.1/WP_003403065.1/WP_003403685.1/WP_003405328.1/WP_003405820.1/WP_003406258.1/WP_003909410.1/WP_003408002.1/WP_003409886.1/WP_003410628.1/WP_003899505.1/WP_003414602.1/WP_011799311.1/WP_003900761.1
biological_process	GO:0019438 aromatic compound biosynthetic process	19/181	0.907728	WP_003401147.1/WP_003401584.1/WP_003401823.1/WP_003401905.1/WP_003402807.1/WP_003403065.1/WP_003403726.1/WP_003405328.1/WP_003405820.1/WP_003406258.1/WP_003406686.1/WP_003406699.1/WP_003406701.1/WP_003406708.1/WP_003901204.1/WP_003409886.1/WP_003414602.1/WP_003899559.1/WP_003417264.1
biological_process	GO:1901564 organonitrogen compound metabolic process	40/181	0.907728	WP_003401584.1/WP_003401648.1/WP_003401814.1/WP_003401905.1/WP_003403685.1/WP_003403726.1/WP_003403728.1/WP_003404395.1/WP_003901059.1/WP_003405820.1/WP_003406261.1/WP_003406654.1/WP_003406686.1/WP_003406699.1/WP_003406701.1/WP_003406708.1/WP_003909410.1/WP_011799180.1/WP_011799181.1/WP_003407805.1/WP_011799198.1/WP_003901204.1/WP_003408002.1/WP_003898960.1/WP_003900412.1/WP_003410628.1/WP_003410…
biological_process	GO:0043043 peptide biosynthetic process	4/181	0.907728	WP_003403685.1/WP_003405820.1/WP_003410628.1/WP_003899505.1
biological_process	GO:0019538 protein metabolic process	11/181	0.907728	WP_003401814.1/WP_003401905.1/WP_003403685.1/WP_003403728.1/WP_003901059.1/WP_003405820.1/WP_003406261.1/WP_003909410.1/WP_003408002.1/WP_003410628.1/WP_003899505.1
biological_process	GO:0006725 cellular aromatic compound metabolic process	33/181	0.907728	WP_003401147.1/WP_003401584.1/WP_003401823.1/WP_003401905.1/WP_003402807.1/WP_003403065.1/WP_003403726.1/WP_003405173.1/WP_003405328.1/WP_003405820.1/WP_003406258.1/WP_003406686.1/WP_003406699.1/WP_003406701.1/WP_003406708.1/WP_003909410.1/WP_011799181.1/WP_003901204.1/WP_003408382.1/WP_003900412.1/WP_003409886.1/WP_003899164.1/WP_003410820.1/WP_003414602.1/WP_003899559.1/WP_003899937.1/WP_003417…
biological_process	GO:0006518 peptide metabolic process	4/181	0.907728	WP_003403685.1/WP_003405820.1/WP_003410628.1/WP_003899505.1
biological_process	GO:0044267 cellular protein metabolic process	9/181	0.907728	WP_003401814.1/WP_003403685.1/WP_003403728.1/WP_003405820.1/WP_003406261.1/WP_003909410.1/WP_003408002.1/WP_003410628.1/WP_003899505.1
biological_process	GO:0044271 cellular nitrogen compound biosynthetic process	25/181	0.907728	WP_003401147.1/WP_003401584.1/WP_003401823.1/WP_003401905.1/WP_003402807.1/WP_003403065.1/WP_003403685.1/WP_003403726.1/WP_003405328.1/WP_003405820.1/WP_003406258.1/WP_003406686.1/WP_003406699.1/WP_003406701.1/WP_003406708.1/WP_003407805.1/WP_011799198.1/WP_003901204.1/WP_003409886.1/WP_003410628.1/WP_003899505.1/WP_003414602.1/WP_003899540.1/WP_003899559.1/WP_003417264.1
biological_process	GO:0043170 macromolecule metabolic process	28/181	0.907728	WP_003401147.1/WP_003401357.1/WP_003401814.1/WP_011799101.1/WP_003401823.1/WP_003401905.1/WP_003402807.1/WP_003403065.1/WP_003403685.1/WP_003403728.1/WP_003901059.1/WP_003405173.1/WP_003405328.1/WP_003405820.1/WP_003406258.1/WP_003406261.1/WP_003909410.1/WP_011799180.1/WP_003408002.1/WP_003408382.1/WP_003409886.1/WP_003410628.1/WP_003899164.1/WP_003899505.1/WP_003414602.1/WP_011799311.1/WP_003910…
biological_process	GO:0044260 cellular macromolecule metabolic process	23/181	0.907728	WP_003401147.1/WP_003401814.1/WP_003401823.1/WP_003402807.1/WP_003403065.1/WP_003403685.1/WP_003403728.1/WP_003405173.1/WP_003405328.1/WP_003405820.1/WP_003406258.1/WP_003406261.1/WP_003909410.1/WP_003408002.1/WP_003408382.1/WP_003409886.1/WP_003410628.1/WP_003899164.1/WP_003899505.1/WP_003414602.1/WP_011799311.1/WP_003910772.1/WP_003900761.1
cellular_component	GO:0098796 membrane protein complex	9/208	0.000216779	WP_003406686.1/WP_003406699.1/WP_003406701.1/WP_003406708.1/WP_003416434.1/WP_003899937.1/WP_003900642.1/WP_003417273.1/WP_010950870.1
cellular_component	GO:0098797 plasma membrane protein complex	7/208	0.000844862	WP_003406686.1/WP_003406699.1/WP_003406701.1/WP_003416434.1/WP_003900642.1/WP_003417273.1/WP_010950870.1
cellular_component	GO:0005739 mitochondrion	10/208	0.0126221	WP_003901784.1/WP_003405712.1/WP_003406708.1/WP_003410628.1/WP_003411956.1/WP_003411957.1/WP_003416434.1/WP_003899937.1/WP_003900004.1/WP_010950870.1
cellular_component	GO:0005759 mitochondrial matrix	5/208	0.0206843	WP_003406708.1/WP_003410628.1/WP_003411956.1/WP_003411957.1/WP_003900004.1
cellular_component	GO:0031090 organelle membrane	6/208	0.0444167	WP_003900117.1/WP_003406261.1/WP_003406708.1/WP_003416434.1/WP_003899937.1/WP_010950870.1
cellular_component	GO:1990204 oxidoreductase complex	5/208	0.0444167	WP_003416434.1/WP_003899937.1/WP_003900642.1/WP_003417273.1/WP_010950870.1
cellular_component	GO:0042651 thylakoid membrane	5/208	0.0444167	WP_003900117.1/WP_003402848.1/WP_003406699.1/WP_003406701.1/WP_003406708.1
cellular_component	GO:0034357 photosynthetic membrane	5/208	0.0444167	WP_003900117.1/WP_003402848.1/WP_003406699.1/WP_003406701.1/WP_003406708.1
cellular_component	GO:0032991 protein-containing complex	18/208	0.0444167	WP_003401336.1/WP_003401341.1/WP_003401514.1/WP_003406686.1/WP_003406699.1/WP_003406701.1/WP_003406708.1/WP_003909410.1/WP_003410628.1/WP_003411559.1/WP_003415272.1/WP_003415340.1/WP_003416434.1/WP_003899937.1/WP_003900642.1/WP_003900004.1/WP_003417273.1/WP_010950870.1
cellular_component	GO:0031974 membrane-enclosed lumen	6/208	0.0444167	WP_003406708.1/WP_003410628.1/WP_003411956.1/WP_003411957.1/WP_003899937.1/WP_003900004.1
cellular_component	GO:0043233 organelle lumen	6/208	0.0444167	WP_003406708.1/WP_003410628.1/WP_003411956.1/WP_003411957.1/WP_003899937.1/WP_003900004.1
cellular_component	GO:0070013 intracellular organelle lumen	6/208	0.0444167	WP_003406708.1/WP_003410628.1/WP_003411956.1/WP_003411957.1/WP_003899937.1/WP_003900004.1
cellular_component	GO:0043231 intracellular membrane-bounded organelle	14/208	0.0444167	WP_003901784.1/WP_003900117.1/WP_003405712.1/WP_003406261.1/WP_003406708.1/WP_003909410.1/WP_003410628.1/WP_003411956.1/WP_003411957.1/WP_003899540.1/WP_003416434.1/WP_003899937.1/WP_003900004.1/WP_010950870.1
cellular_component	GO:0043227 membrane-bounded organelle	14/208	0.045845	WP_003901784.1/WP_003900117.1/WP_003405712.1/WP_003406261.1/WP_003406708.1/WP_003909410.1/WP_003410628.1/WP_003411956.1/WP_003411957.1/WP_003899540.1/WP_003416434.1/WP_003899937.1/WP_003900004.1/WP_010950870.1
cellular_component	GO:0009579 thylakoid	5/208	0.0545194	WP_003900117.1/WP_003402848.1/WP_003406699.1/WP_003406701.1/WP_003406708.1
cellular_component	GO:0031967 organelle envelope	5/208	0.0597716	WP_003900117.1/WP_003406708.1/WP_003416434.1/WP_003899937.1/WP_010950870.1
cellular_component	GO:0005576 extracellular region	41/208	0.0597716	WP_003901784.1/WP_003400949.1/WP_003401528.1/WP_003401814.1/WP_003404407.1/WP_003404941.1/WP_003901059.1/WP_011799148.1/WP_010950499.1/WP_010950500.1/WP_003898761.1/WP_003406197.1/WP_003406334.1/WP_003406701.1/WP_011799180.1/WP_011799181.1/WP_003407725.1/WP_003899026.1/WP_003409061.1/WP_003409199.1/WP_003899064.1/WP_011799226.1/WP_003409566.1/WP_003409700.1/WP_011799236.1/WP_003411373.1/WP_003411…
cellular_component	GO:0031224 intrinsic component of membrane	19/208	0.0628337	WP_003899846.1/WP_010950375.1/WP_003401528.1/WP_003404941.1/WP_011799152.1/WP_010950499.1/WP_003406090.1/WP_010950500.1/WP_003406686.1/WP_003898818.1/WP_003406708.1/WP_003407762.1/WP_003408002.1/WP_003412942.1/WP_003899401.1/WP_003899540.1/WP_003900642.1/WP_003416831.1/WP_011799376.1
cellular_component	GO:0031975 envelope	6/208	0.111913	WP_003900117.1/WP_003901059.1/WP_003406708.1/WP_003416434.1/WP_003899937.1/WP_010950870.1
cellular_component	GO:0016021 integral component of membrane	16/208	0.166971	WP_003899846.1/WP_010950375.1/WP_003401528.1/WP_003404941.1/WP_011799152.1/WP_003406686.1/WP_003898818.1/WP_003406708.1/WP_003407762.1/WP_003408002.1/WP_003412942.1/WP_003899401.1/WP_003899540.1/WP_003900642.1/WP_003416831.1/WP_011799376.1
cellular_component	GO:0043229 intracellular organelle	14/208	0.175729	WP_003901784.1/WP_003900117.1/WP_003405712.1/WP_003406261.1/WP_003406708.1/WP_003909410.1/WP_003410628.1/WP_003411956.1/WP_003411957.1/WP_003899540.1/WP_003416434.1/WP_003899937.1/WP_003900004.1/WP_010950870.1
cellular_component	GO:0005887 integral component of plasma membrane	14/208	0.175729	WP_003899846.1/WP_010950375.1/WP_003401528.1/WP_003404941.1/WP_011799152.1/WP_003898818.1/WP_003407762.1/WP_003408002.1/WP_003412942.1/WP_003899401.1/WP_003899540.1/WP_003900642.1/WP_003416831.1/WP_011799376.1
cellular_component	GO:0043226 organelle	14/208	0.175729	WP_003901784.1/WP_003900117.1/WP_003405712.1/WP_003406261.1/WP_003406708.1/WP_003909410.1/WP_003410628.1/WP_003411956.1/WP_003411957.1/WP_003899540.1/WP_003416434.1/WP_003899937.1/WP_003900004.1/WP_010950870.1
cellular_component	GO:0031226 intrinsic component of plasma membrane	14/208	0.204366	WP_003899846.1/WP_010950375.1/WP_003401528.1/WP_003404941.1/WP_011799152.1/WP_003898818.1/WP_003407762.1/WP_003408002.1/WP_003412942.1/WP_003899401.1/WP_003899540.1/WP_003900642.1/WP_003416831.1/WP_011799376.1
cellular_component	GO:0005634 nucleus	4/208	0.204366	WP_003406261.1/WP_003909410.1/WP_003411956.1/WP_003411957.1
cellular_component	GO:1902494 catalytic complex	6/208	0.337832	WP_003416434.1/WP_003899937.1/WP_003900642.1/WP_003900004.1/WP_003417273.1/WP_010950870.1
cellular_component	GO:0005829 cytosol	53/208	0.34397	WP_011799067.1/WP_003901784.1/WP_003401107.1/WP_003401336.1/WP_003401488.1/WP_003401528.1/WP_003401648.1/WP_003401814.1/WP_003401905.1/WP_003402987.1/WP_003403726.1/WP_003898577.1/WP_003404395.1/WP_010950460.1/WP_003404941.1/WP_003405595.1/WP_011799152.1/WP_003405914.1/WP_003898761.1/WP_003406261.1/WP_003406701.1/WP_003909410.1/WP_011799181.1/WP_003407501.1/WP_003407507.1/WP_003407537.1/WP_003407…
cellular_component	GO:0030313 cell envelope	1/208	0.532748	WP_003901059.1
cellular_component	GO:0009526 plastid envelope	1/208	0.532748	WP_003900117.1
cellular_component	GO:0009941 chloroplast envelope	1/208	0.532748	WP_003900117.1
cellular_component	GO:0042597 periplasmic space	1/208	0.532748	WP_003901059.1
cellular_component	GO:0043228 non-membrane-bounded organelle	3/208	0.535262	WP_003406708.1/WP_003410628.1/WP_010950870.1
cellular_component	GO:0043232 intracellular non-membrane-bounded organelle	3/208	0.535262	WP_003406708.1/WP_003410628.1/WP_010950870.1
cellular_component	GO:0009507 chloroplast	2/208	0.535262	WP_003900117.1/WP_003899937.1
cellular_component	GO:0009536 plastid	2/208	0.535262	WP_003900117.1/WP_003899937.1
cellular_component	GO:0044391 ribosomal subunit	1/208	0.535262	WP_003410628.1
cellular_component	GO:0005840 ribosome	1/208	0.535262	WP_003410628.1
cellular_component	GO:1990904 ribonucleoprotein complex	1/208	0.535262	WP_003410628.1
molecular_function	GO:0005214 structural constituent of chitin-based cuticle	11/119	0.000652116	WP_011799125.1/WP_009938284.1/WP_010950488.1/WP_011799151.1/WP_011799154.1/WP_010950491.1/WP_003910308.1/WP_010950570.1/WP_011799296.1/WP_011799349.1/WP_010886177.1
molecular_function	GO:0008010 structural constituent of chitin-based larval cuticle	11/119	0.000652116	WP_011799125.1/WP_009938284.1/WP_010950488.1/WP_011799151.1/WP_011799154.1/WP_010950491.1/WP_003910308.1/WP_010950570.1/WP_011799296.1/WP_011799349.1/WP_010886177.1
molecular_function	GO:0042302 structural constituent of cuticle	11/119	0.000652116	WP_011799125.1/WP_009938284.1/WP_010950488.1/WP_011799151.1/WP_011799154.1/WP_010950491.1/WP_003910308.1/WP_010950570.1/WP_011799296.1/WP_011799349.1/WP_010886177.1
molecular_function	GO:0016491 oxidoreductase activity	30/119	0.0281047	WP_003401336.1/WP_003401341.1/WP_003900117.1/WP_003403360.1/WP_003898577.1/WP_010950499.1/WP_003406090.1/WP_010950500.1/WP_003407257.1/WP_003407501.1/WP_003407730.1/WP_003901204.1/WP_003898960.1/WP_003409700.1/WP_003412529.1/WP_003415983.1/WP_003416434.1/WP_003416439.1/WP_003899937.1/WP_003417047.1/WP_010950869.1/WP_003417273.1/WP_010950870.1/WP_003418017.1/WP_003419211.1/WP_003419253.1/WP_003419…
molecular_function	GO:0016705 oxidoreductase activity, acting on paired donors, with incorporation or reduction of molecular oxygen	8/119	0.0398334	WP_003898577.1/WP_003407730.1/WP_003409700.1/WP_003412529.1/WP_003417047.1/WP_003419211.1/WP_003419383.1/WP_003900102.1
molecular_function	GO:0015077 monovalent inorganic cation transmembrane transporter activity	5/119	0.066512	WP_003406686.1/WP_003406699.1/WP_003406701.1/WP_003406708.1/WP_003899540.1
molecular_function	GO:0022890 inorganic cation transmembrane transporter activity	5/119	0.0928316	WP_003406686.1/WP_003406699.1/WP_003406701.1/WP_003406708.1/WP_003899540.1
molecular_function	GO:0051536 iron-sulfur cluster binding	8/119	0.0928316	WP_003401336.1/WP_010950499.1/WP_003406090.1/WP_003416434.1/WP_010950870.1/WP_003418017.1/WP_003419211.1/WP_003900102.1
molecular_function	GO:0051540 metal cluster binding	8/119	0.0928316	WP_003401336.1/WP_010950499.1/WP_003406090.1/WP_003416434.1/WP_010950870.1/WP_003418017.1/WP_003419211.1/WP_003900102.1
molecular_function	GO:0009055 electron transfer activity	7/119	0.0928316	WP_010950499.1/WP_003406090.1/WP_010950500.1/WP_003416434.1/WP_003899937.1/WP_003417273.1/WP_010950870.1
molecular_function	GO:0008324 cation transmembrane transporter activity	5/119	0.0936181	WP_003406686.1/WP_003406699.1/WP_003406701.1/WP_003406708.1/WP_003899540.1
molecular_function	GO:0022853 active ion transmembrane transporter activity	5/119	0.117022	WP_003406686.1/WP_003406699.1/WP_003406701.1/WP_003406708.1/WP_003899540.1
molecular_function	GO:0004497 monooxygenase activity	6/119	0.117022	WP_003898577.1/WP_003407257.1/WP_003417047.1/WP_003419211.1/WP_003419383.1/WP_003900102.1
molecular_function	GO:0005506 iron ion binding	6/119	0.117022	WP_003403728.1/WP_010950499.1/WP_010950500.1/WP_003900678.1/WP_003419211.1/WP_003419378.1
molecular_function	GO:0016651 oxidoreductase activity, acting on NAD(P)H	6/119	0.23674	WP_003900117.1/WP_010950499.1/WP_003412529.1/WP_003416434.1/WP_003899937.1/WP_010950869.1
molecular_function	GO:0042625 ATPase-coupled ion transmembrane transporter activity	4/119	0.239456	WP_003406686.1/WP_003406699.1/WP_003406701.1/WP_003406708.1
molecular_function	GO:0005198 structural molecule activity	14/119	0.282905	WP_003403685.1/WP_011799125.1/WP_009938284.1/WP_010950488.1/WP_011799151.1/WP_011799154.1/WP_010950491.1/WP_003910308.1/WP_010950570.1/WP_003410628.1/WP_011799296.1/WP_011799349.1/WP_010886177.1/WP_003399828.1
molecular_function	GO:0050660 flavin adenine dinucleotide binding	5/119	0.425161	WP_003401336.1/WP_003901204.1/WP_010950869.1/WP_003417273.1/WP_003900102.1
molecular_function	GO:0015318 inorganic molecular entity transmembrane transporter activity	5/119	0.487892	WP_003406686.1/WP_003406699.1/WP_003406701.1/WP_003406708.1/WP_003899540.1
molecular_function	GO:0015075 ion transmembrane transporter activity	5/119	0.552855	WP_003406686.1/WP_003406699.1/WP_003406701.1/WP_003406708.1/WP_003899540.1
molecular_function	GO:0015036 disulfide oxidoreductase activity	3/119	0.570542	WP_003407501.1/WP_003409700.1/WP_003418017.1
molecular_function	GO:0016655 oxidoreductase activity, acting on NAD(P)H, quinone or similar compound as acceptor	3/119	0.570542	WP_003416434.1/WP_003899937.1/WP_010950869.1
molecular_function	GO:0016667 oxidoreductase activity, acting on a sulfur group of donors	4/119	0.624264	WP_003407501.1/WP_003409700.1/WP_003412529.1/WP_003418017.1
molecular_function	GO:0008270 zinc ion binding	6/119	0.624264	WP_011799067.1/WP_003406708.1/WP_003411956.1/WP_003411957.1/WP_003417264.1/WP_010950870.1
molecular_function	GO:0016627 oxidoreductase activity, acting on the CH-CH group of donors	4/119	0.624264	WP_003900117.1/WP_003417273.1/WP_010950870.1/WP_003419253.1
molecular_function	GO:0051539 4 iron, 4 sulfur cluster binding	4/119	0.624264	WP_010950499.1/WP_003406090.1/WP_010950870.1/WP_003418017.1
molecular_function	GO:0008236 serine-type peptidase activity	3/119	0.624264	WP_003401528.1/WP_003901059.1/WP_011799180.1
molecular_function	GO:0016709 oxidoreductase activity, acting on paired donors, with incorporation or reduction of molecular oxygen, NAD(P)H as one donor, and incorporation of one atom of oxygen	3/119	0.624264	WP_003898577.1/WP_003419211.1/WP_003900102.1
molecular_function	GO:0017171 serine hydrolase activity	3/119	0.624264	WP_003401528.1/WP_003901059.1/WP_011799180.1
molecular_function	GO:0020037 heme binding	3/119	0.624264	WP_003401336.1/WP_003898577.1/WP_003407730.1
molecular_function	GO:0046906 tetrapyrrole binding	3/119	0.624264	WP_003401336.1/WP_003898577.1/WP_003407730.1
molecular_function	GO:0008233 peptidase activity	5/119	0.675173	WP_003401528.1/WP_003401905.1/WP_003403728.1/WP_003901059.1/WP_011799180.1
molecular_function	GO:0022804 active transmembrane transporter activity	5/119	0.675173	WP_003406686.1/WP_003406699.1/WP_003406701.1/WP_003406708.1/WP_003899540.1
molecular_function	GO:0046914 transition metal ion binding	14/119	0.743681	WP_011799067.1/WP_003403728.1/WP_003404935.1/WP_010950499.1/WP_010950500.1/WP_003406708.1/WP_003411956.1/WP_003411957.1/WP_003416829.1/WP_003417264.1/WP_010950870.1/WP_003900678.1/WP_003419211.1/WP_003419378.1
molecular_function	GO:0042626 ATPase-coupled transmembrane transporter activity	4/119	0.770534	WP_003406686.1/WP_003406699.1/WP_003406701.1/WP_003406708.1
molecular_function	GO:0043492 ATPase activity, coupled to movement of substances	4/119	0.770534	WP_003406686.1/WP_003406699.1/WP_003406701.1/WP_003406708.1
molecular_function	GO:0016877 ligase activity, forming carbon-sulfur bonds	4/119	0.816226	WP_003405202.1/WP_003406240.1/WP_003909410.1/WP_003901660.1
molecular_function	GO:0016763 transferase activity, transferring pentosyl groups	3/119	0.816226	WP_003417233.1/WP_003417262.1/WP_011799376.1
molecular_function	GO:0015399 primary active transmembrane transporter activity	4/119	0.858977	WP_003406686.1/WP_003406699.1/WP_003406701.1/WP_003406708.1
molecular_function	GO:0016866 intramolecular transferase activity	4/119	0.858977	WP_003900412.1/WP_003899064.1/WP_003410820.1/WP_003417238.1
molecular_function	GO:0016757 transferase activity, transferring glycosyl groups	6/119	0.915407	WP_003408002.1/WP_003414922.1/WP_003417233.1/WP_003417262.1/WP_011799376.1/WP_003900761.1
molecular_function	GO:0008173 RNA methyltransferase activity	2/119	0.915407	WP_003405173.1/WP_003408382.1
molecular_function	GO:0050661 NADP binding	3/119	0.915407	WP_003401336.1/WP_003898960.1/WP_010950869.1
molecular_function	GO:0016853 isomerase activity	6/119	0.915407	WP_011799067.1/WP_011799181.1/WP_003900412.1/WP_003899064.1/WP_003410820.1/WP_003417238.1
molecular_function	GO:0016903 oxidoreductase activity, acting on the aldehyde or oxo group of donors	2/119	0.915407	WP_003898960.1/WP_003416434.1
molecular_function	GO:0046872 metal ion binding	21/119	0.915407	WP_011799067.1/WP_003403728.1/WP_003404935.1/WP_010950499.1/WP_010950500.1/WP_003406261.1/WP_003406708.1/WP_011799198.1/WP_003900412.1/WP_011799236.1/WP_003410820.1/WP_003899180.1/WP_003411956.1/WP_003411957.1/WP_003416829.1/WP_003417264.1/WP_010950870.1/WP_003900678.1/WP_003419211.1/WP_003419378.1/WP_011799376.1
molecular_function	GO:0016746 transferase activity, transferring acyl groups	9/119	0.915407	WP_003405909.1/WP_003898759.1/WP_003407762.1/WP_003407805.1/WP_011799226.1/WP_003411559.1/WP_003417889.1/WP_003419307.1/WP_003899711.1
molecular_function	GO:0043169 cation binding	21/119	0.915407	WP_011799067.1/WP_003403728.1/WP_003404935.1/WP_010950499.1/WP_010950500.1/WP_003406261.1/WP_003406708.1/WP_011799198.1/WP_003900412.1/WP_011799236.1/WP_003410820.1/WP_003899180.1/WP_003411956.1/WP_003411957.1/WP_003416829.1/WP_003417264.1/WP_010950870.1/WP_003900678.1/WP_003419211.1/WP_003419378.1/WP_011799376.1
molecular_function	GO:0016747 transferase activity, transferring acyl groups other than amino-acyl groups	8/119	0.915407	WP_003898759.1/WP_003407762.1/WP_003407805.1/WP_011799226.1/WP_003411559.1/WP_003417889.1/WP_003419307.1/WP_003899711.1
molecular_function	GO:0016878 acid-thiol ligase activity	3/119	0.915407	WP_003405202.1/WP_003406240.1/WP_003901660.1
molecular_function	GO:0042802 identical protein binding	2/119	0.915407	WP_003900004.1/WP_011799332.1
molecular_function	GO:0005515 protein binding	5/119	0.915407	WP_003401905.1/WP_003406708.1/WP_003909410.1/WP_003900004.1/WP_011799332.1
molecular_function	GO:0008374 O-acyltransferase activity	2/119	0.915407	WP_003407762.1/WP_003417889.1
molecular_function	GO:0016811 hydrolase activity, acting on carbon-nitrogen (but not peptide) bonds, in linear amides	2/119	0.915407	WP_003899559.1/WP_003900009.1
molecular_function	GO:0140110 transcription regulator activity	3/119	0.915407	WP_003402807.1/WP_003403065.1/WP_003406258.1
molecular_function	GO:0022857 transmembrane transporter activity	5/119	0.915407	WP_003406686.1/WP_003406699.1/WP_003406701.1/WP_003406708.1/WP_003899540.1
molecular_function	GO:0016810 hydrolase activity, acting on carbon-nitrogen (but not peptide) bonds	3/119	0.915407	WP_003899559.1/WP_003900009.1/WP_003417264.1
molecular_function	GO:0043167 ion binding	33/119	0.915407	WP_011799067.1/WP_003401336.1/WP_003401905.1/WP_003402987.1/WP_003403726.1/WP_003403728.1/WP_003404935.1/WP_003405202.1/WP_010950499.1/WP_010950500.1/WP_003406261.1/WP_003406708.1/WP_011799198.1/WP_003901204.1/WP_003898960.1/WP_003900412.1/WP_011799236.1/WP_003410820.1/WP_003899180.1/WP_003411956.1/WP_003411957.1/WP_003415983.1/WP_003416829.1/WP_003900004.1/WP_010950869.1/WP_003417264.1/WP_003417…
molecular_function	GO:0016874 ligase activity	9/119	0.915407	WP_003405202.1/WP_003406240.1/WP_003406686.1/WP_003406699.1/WP_003406701.1/WP_003406708.1/WP_003909410.1/WP_011799198.1/WP_003901660.1
molecular_function	GO:0005524 ATP binding	5/119	0.915407	WP_003401905.1/WP_003402987.1/WP_003403726.1/WP_003405202.1/WP_011799198.1
molecular_function	GO:0000166 nucleotide binding	12/119	0.915407	WP_003401336.1/WP_003401905.1/WP_003402987.1/WP_003403726.1/WP_003405202.1/WP_011799198.1/WP_003901204.1/WP_003898960.1/WP_003415983.1/WP_010950869.1/WP_003417273.1/WP_003900102.1
molecular_function	GO:1901265 nucleoside phosphate binding	12/119	0.915407	WP_003401336.1/WP_003401905.1/WP_003402987.1/WP_003403726.1/WP_003405202.1/WP_011799198.1/WP_003901204.1/WP_003898960.1/WP_003415983.1/WP_010950869.1/WP_003417273.1/WP_003900102.1
molecular_function	GO:0004519 endonuclease activity	2/119	0.915407	WP_003405820.1/WP_003414602.1
molecular_function	GO:0052689 carboxylic ester hydrolase activity	2/119	0.915407	WP_003400489.1/WP_003418339.1
molecular_function	GO:0098772 molecular function regulator	3/119	0.915407	WP_003402807.1/WP_003403065.1/WP_003406258.1
molecular_function	GO:0005488 binding	48/119	0.915407	WP_011799067.1/WP_003401336.1/WP_003401905.1/WP_003402987.1/WP_003403065.1/WP_003403726.1/WP_003403728.1/WP_003898577.1/WP_003404935.1/WP_003405202.1/WP_003405328.1/WP_010950499.1/WP_003406090.1/WP_010950500.1/WP_003406261.1/WP_003406708.1/WP_003909410.1/WP_003407730.1/WP_011799198.1/WP_003901204.1/WP_003898960.1/WP_003900412.1/WP_011799236.1/WP_003410200.1/WP_003410820.1/WP_003899180.1/WP_003411…
molecular_function	GO:0016765 transferase activity, transferring alkyl or aryl (other than methyl) groups	2/119	0.915407	WP_003404395.1/WP_003900678.1
molecular_function	GO:0004175 endopeptidase activity	1/119	0.915407	WP_003401528.1
molecular_function	GO:0016407 acetyltransferase activity	1/119	0.915407	WP_003419307.1
molecular_function	GO:0016782 transferase activity, transferring sulfur-containing groups	1/119	0.915407	WP_003401648.1
molecular_function	GO:0008509 anion transmembrane transporter activity	1/119	0.915407	WP_003899540.1
molecular_function	GO:0045182 translation regulator activity	1/119	0.915407	WP_003899505.1
molecular_function	GO:0090079 translation regulator activity, nucleic acid binding	1/119	0.915407	WP_003899505.1
molecular_function	GO:0003677 DNA binding	6/119	0.915407	WP_003403065.1/WP_003404935.1/WP_003405328.1/WP_003410200.1/WP_003899955.1/WP_003418017.1
molecular_function	GO:0140096 catalytic activity, acting on a protein	6/119	0.915407	WP_003401528.1/WP_003401905.1/WP_003403728.1/WP_003901059.1/WP_011799180.1/WP_003408002.1
molecular_function	GO:0030170 pyridoxal phosphate binding	1/119	0.915407	WP_003900004.1
molecular_function	GO:0070279 vitamin B6 binding	1/119	0.915407	WP_003900004.1
molecular_function	GO:0032559 adenyl ribonucleotide binding	5/119	0.915407	WP_003401905.1/WP_003402987.1/WP_003403726.1/WP_003405202.1/WP_011799198.1
molecular_function	GO:0035639 purine ribonucleoside triphosphate binding	5/119	0.915407	WP_003401905.1/WP_003402987.1/WP_003403726.1/WP_003405202.1/WP_011799198.1
molecular_function	GO:0016462 pyrophosphatase activity	7/119	0.915407	WP_003401905.1/WP_003406261.1/WP_003406686.1/WP_003406699.1/WP_003406701.1/WP_003406708.1/WP_003416829.1
molecular_function	GO:0016817 hydrolase activity, acting on acid anhydrides	7/119	0.915407	WP_003401905.1/WP_003406261.1/WP_003406686.1/WP_003406699.1/WP_003406701.1/WP_003406708.1/WP_003416829.1
molecular_function	GO:0016818 hydrolase activity, acting on acid anhydrides, in phosphorus-containing anhydrides	7/119	0.915407	WP_003401905.1/WP_003406261.1/WP_003406686.1/WP_003406699.1/WP_003406701.1/WP_003406708.1/WP_003416829.1
molecular_function	GO:0016758 transferase activity, transferring hexosyl groups	2/119	0.915407	WP_003414922.1/WP_003900761.1
molecular_function	GO:0003700 DNA-binding transcription factor activity	1/119	0.915407	WP_003403065.1
molecular_function	GO:0030554 adenyl nucleotide binding	5/119	0.915407	WP_003401905.1/WP_003402987.1/WP_003403726.1/WP_003405202.1/WP_011799198.1
molecular_function	GO:0003723 RNA binding	2/119	0.915407	WP_003402987.1/WP_003899505.1
molecular_function	GO:0008757 S-adenosylmethionine-dependent methyltransferase activity	2/119	0.915407	WP_003405173.1/WP_003408382.1
molecular_function	GO:0016791 phosphatase activity	2/119	0.915407	WP_003406261.1/WP_011799236.1
molecular_function	GO:0016835 carbon-oxygen lyase activity	3/119	0.915407	WP_003898577.1/WP_003404395.1/WP_003417929.1
molecular_function	GO:0005215 transporter activity	5/119	0.915407	WP_003406686.1/WP_003406699.1/WP_003406701.1/WP_003406708.1/WP_003899540.1
molecular_function	GO:0004312 fatty acid synthase activity	1/119	0.915407	WP_003411559.1
molecular_function	GO:0036094 small molecule binding	14/119	0.915407	WP_003401336.1/WP_003401905.1/WP_003402987.1/WP_003403726.1/WP_003405202.1/WP_003407730.1/WP_011799198.1/WP_003901204.1/WP_003898960.1/WP_003415983.1/WP_003900004.1/WP_010950869.1/WP_003417273.1/WP_003900102.1
molecular_function	GO:0001883 purine nucleoside binding	5/119	0.915407	WP_003401905.1/WP_003402987.1/WP_003403726.1/WP_003405202.1/WP_011799198.1
molecular_function	GO:0016887 ATPase activity	5/119	0.915407	WP_003401905.1/WP_003406686.1/WP_003406699.1/WP_003406701.1/WP_003406708.1
molecular_function	GO:0032550 purine ribonucleoside binding	5/119	0.915407	WP_003401905.1/WP_003402987.1/WP_003403726.1/WP_003405202.1/WP_011799198.1
molecular_function	GO:0003676 nucleic acid binding	8/119	0.915407	WP_003402987.1/WP_003403065.1/WP_003404935.1/WP_003405328.1/WP_003410200.1/WP_003899505.1/WP_003899955.1/WP_003418017.1
molecular_function	GO:0097159 organic cyclic compound binding	22/119	0.915407	WP_003401336.1/WP_003401905.1/WP_003402987.1/WP_003403065.1/WP_003403726.1/WP_003898577.1/WP_003404935.1/WP_003405202.1/WP_003405328.1/WP_003407730.1/WP_011799198.1/WP_003901204.1/WP_003898960.1/WP_003410200.1/WP_003899505.1/WP_003415983.1/WP_003899955.1/WP_003900004.1/WP_010950869.1/WP_003417273.1/WP_003418017.1/WP_003900102.1
molecular_function	GO:1901363 heterocyclic compound binding	22/119	0.915407	WP_003401336.1/WP_003401905.1/WP_003402987.1/WP_003403065.1/WP_003403726.1/WP_003898577.1/WP_003404935.1/WP_003405202.1/WP_003405328.1/WP_003407730.1/WP_011799198.1/WP_003901204.1/WP_003898960.1/WP_003410200.1/WP_003899505.1/WP_003415983.1/WP_003899955.1/WP_003900004.1/WP_010950869.1/WP_003417273.1/WP_003418017.1/WP_003900102.1
molecular_function	GO:0016616 oxidoreductase activity, acting on the CH-OH group of donors, NAD or NADP as acceptor	2/119	0.915407	WP_010950499.1/WP_003406090.1
molecular_function	GO:0042578 phosphoric ester hydrolase activity	2/119	0.915407	WP_003406261.1/WP_011799236.1
molecular_function	GO:0016408 C-acyltransferase activity	1/119	0.915407	WP_003419307.1
molecular_function	GO:0097367 carbohydrate derivative binding	7/119	0.915407	WP_003401905.1/WP_003402987.1/WP_003403726.1/WP_003405202.1/WP_011799198.1/WP_003414872.1/WP_003415983.1
molecular_function	GO:0001882 nucleoside binding	5/119	0.915407	WP_003401905.1/WP_003402987.1/WP_003403726.1/WP_003405202.1/WP_011799198.1
molecular_function	GO:0032549 ribonucleoside binding	5/119	0.915407	WP_003401905.1/WP_003402987.1/WP_003403726.1/WP_003405202.1/WP_011799198.1
molecular_function	GO:0000287 magnesium ion binding	9/119	0.915407	WP_003406261.1/WP_011799198.1/WP_003900412.1/WP_011799236.1/WP_003410820.1/WP_003899180.1/WP_003416829.1/WP_003900678.1/WP_011799376.1
molecular_function	GO:0016788 hydrolase activity, acting on ester bonds	7/119	0.915407	WP_003400489.1/WP_003405820.1/WP_003406261.1/WP_011799236.1/WP_003414602.1/WP_003900050.1/WP_003418339.1
molecular_function	GO:0032553 ribonucleotide binding	6/119	0.915407	WP_003401905.1/WP_003402987.1/WP_003403726.1/WP_003405202.1/WP_011799198.1/WP_003415983.1
molecular_function	GO:0032555 purine ribonucleotide binding	5/119	0.915407	WP_003401905.1/WP_003402987.1/WP_003403726.1/WP_003405202.1/WP_011799198.1
molecular_function	GO:0008168 methyltransferase activity	2/119	0.915407	WP_003405173.1/WP_003408382.1
molecular_function	GO:0004540 ribonuclease activity	1/119	0.915407	WP_003405820.1
molecular_function	GO:0016614 oxidoreductase activity, acting on CH-OH group of donors	2/119	0.915407	WP_010950499.1/WP_003406090.1
molecular_function	GO:0017111 nucleoside-triphosphatase activity	5/119	0.915407	WP_003401905.1/WP_003406686.1/WP_003406699.1/WP_003406701.1/WP_003406708.1
molecular_function	GO:0016787 hydrolase activity	21/119	0.915407	WP_003400489.1/WP_003401528.1/WP_003401905.1/WP_003403728.1/WP_003901059.1/WP_003405820.1/WP_003406261.1/WP_003406686.1/WP_003406699.1/WP_003406701.1/WP_003406708.1/WP_011799180.1/WP_011799236.1/WP_003414602.1/WP_003899559.1/WP_003416829.1/WP_003900009.1/WP_003417264.1/WP_003900050.1/WP_003418339.1/WP_003419381.1
molecular_function	GO:0017076 purine nucleotide binding	5/119	0.915407	WP_003401905.1/WP_003402987.1/WP_003403726.1/WP_003405202.1/WP_011799198.1
molecular_function	GO:0004518 nuclease activity	2/119	0.915407	WP_003405820.1/WP_003414602.1
molecular_function	GO:0030145 manganese ion binding	3/119	0.915407	WP_003403728.1/WP_003416829.1/WP_003900678.1
molecular_function	GO:0043168 anion binding	13/119	0.915407	WP_003401336.1/WP_003401905.1/WP_003402987.1/WP_003403726.1/WP_003405202.1/WP_011799198.1/WP_003901204.1/WP_003898960.1/WP_003415983.1/WP_003900004.1/WP_010950869.1/WP_003417273.1/WP_003900102.1
molecular_function	GO:0016740 transferase activity	26/119	0.915407	WP_003401648.1/WP_003403726.1/WP_003404395.1/WP_003405173.1/WP_003405909.1/WP_003898759.1/WP_003406654.1/WP_003407762.1/WP_003407805.1/WP_003408002.1/WP_003408382.1/WP_011799226.1/WP_003411559.1/WP_003411956.1/WP_003411957.1/WP_003414922.1/WP_003417097.1/WP_003900004.1/WP_003417233.1/WP_003417262.1/WP_003417889.1/WP_003900678.1/WP_003419307.1/WP_011799376.1/WP_003900761.1/WP_003899711.1
molecular_function	GO:0016830 carbon-carbon lyase activity	1/119	0.915407	WP_003405909.1
molecular_function	GO:0016741 transferase activity, transferring one-carbon groups	2/119	0.915407	WP_003405173.1/WP_003408382.1
molecular_function	GO:0019842 vitamin binding	1/119	0.915407	WP_003900004.1
molecular_function	GO:0016836 hydro-lyase activity	1/119	0.915407	WP_003417929.1
molecular_function	GO:0140098 catalytic activity, acting on RNA	3/119	0.915407	WP_003405173.1/WP_003405820.1/WP_003408382.1
molecular_function	GO:0016879 ligase activity, forming carbon-nitrogen bonds	1/119	0.915407	WP_011799198.1
molecular_function	GO:0016301 kinase activity	2/119	0.915407	WP_003403726.1/WP_003406654.1
molecular_function	GO:0016829 lyase activity	4/119	0.915407	WP_003898577.1/WP_003404395.1/WP_003405909.1/WP_003417929.1
molecular_function	GO:0003735 structural constituent of ribosome	2/119	0.915407	WP_003403685.1/WP_003410628.1
molecular_function	GO:0016773 phosphotransferase activity, alcohol group as acceptor	1/119	0.915407	WP_003406654.1
molecular_function	GO:0140097 catalytic activity, acting on DNA	1/119	0.915407	WP_003899164.1
molecular_function	GO:0016779 nucleotidyltransferase activity	1/119	0.915407	WP_003417097.1
molecular_function	GO:0016772 transferase activity, transferring phosphorus-containing groups	3/119	0.915407	WP_003403726.1/WP_003406654.1/WP_003417097.1
