# Supplementary material for: The Involvement of Mycobacterium Type III-A CRISPR-Cas System in Oxidative Stress
Source: Front Microbiol. 2021 Dec 9;12:774492. doi: 10.3389/fmicb.2021.774492 (PMC8696179; doi:10.3389/fmicb.2021.774492)
Supplement: Supplementary file 8 [file Table_3.XLSX]

## Sheet: Sheet1
Table S1. All primers and strains used in this study
Bacteria, plasmid, phage, and primes	Descriptive	Source
Bacteria
BCG Pasteur 1173P2	Wild type	Our lab
ΔTCR	Mutants of M. bovis BCG deficient in rv2818c-2824c gene	This study
Δ2824	Mutants of M. bovis BCG deficient in rv2818c-2824c gene	This study
comp	M. bovis BCG ΔTCR attBL5::pMV306-TCR	This study
E.coli DH5α	F-, φ80d lacZ ΔM15, Δ(lacZYA argF) U169, deoR , recA1 , endA1 , hsdR17 (rK-, mK+), phoA, supE44 , λ-, thi-1, gyrA96 , relA1	Our lab
Plasmid and phasmid
p0004s	HygR and SacB cassettes flanked by γδ–res sites and MCSs. HygR	Our lab
phAE159	temperature-sensitive mycobacteriophage phAE87 derivative	Our lab
pMV306	mycobacterial integrating vector pMV306. KanR	Our lab
Primer
cas6 UP F	TTTTTTTTCCATAAATTGG GGCTGAATCGACTAGATGAG	This study
cas6 UP R	TTTTTTTTCCATTTCTTGG GTAGCAGATCCGTCCTTCTG	This study
cas6 DO F	TTTTTTTTCCATAGATTGG GAATAAAGGCATCCATGGGG	This study
cas6 DO R	TTTTTTTTCCATCTTTTGG GTTGGGCAGCAGCAGGTAC	This study
TCR UP F	TTTTTTTTCCATAAATTGG GGCTGAATCGACTAGATGAG	This study
TCR UP R	TTTTTTTTCCATTTCTTGG GTAGCAGATCCGTCCTTCTG	This study
TCR DO F	TTTTTTTTCCATAGATTGG CATCCGGCAGATTGATATGG	This study
TCR DO R	TTTTTTTTCCATCTTTTGG CGGTGAGGATCGCCTTTGATG	This study
comp TCR-5F	aacgcgtgcggccgctctagaTACAACCCCGGCTCGTTAGG	This study
comp TCR-3R	tacgtcgacatcgataagcttTTAGCCCAGCGGTGCCAT	This study
sigA-5F-145bp	CTCCGGTGATTTCGTCTGGG	This study
sigA-3R-145bp	CTCTTCCTCGGCGTTGAGC	This study
cas1-5F-133bp	TCAATCTCCCGCTCAAAGTG	This study
cas1-3R-133bp	CTTCGAATGCGGACTCTTGG	This study
cas2-5F-154bp	TGCGTTCTGCCTGTCGTT	This study
cas2-3R-154bp	TCATCGTGCGGATGCTCT	This study
csm6-5F-154bp	GCTGCCTTTGAGAACGCGGA	This study
csm6-3R-154bp	CCGACAGTTCAACCAGGTGG	This study
csm5-5F-112bp	CTTCTTTACGCAGACATTCCG	This study
csm5-3R-112bp	CGTTTGGCTCTACCCACTCTT	This study
csm4-5F-116bp	GCGGGTTCGGAGCGTTTA	This study
csm4-3R-116bp	CCGTGGGTAGGGATGTCGT	This study
csm3-5F-134bp	GTGACCGCAAAGGCAAAC	This study
csm3-3R-134bp	TCATCGGAGGAAGGCAGA	This study
csm2-5F-194bp	TGCTACTCAGCCTGACCG	This study
csm2-3R-194bp	GCTATCGCCTATCCCTTCC	This study
cas10-5F-203bp	AATATACCGTCGCCACGCCG	This study
cas10-3R-203bp	AGGTGGTCGAAGAGTGAGAC	This study
cas6-5F-114bp	GAGGCGGCATCAGAAGGA	This study
cas6-3R-114bp	CCAGAATAAGCGTTGGTGAAAT	This study
