# Supplementary material for: The Involvement of Mycobacterium Type III-A CRISPR-Cas System in Oxidative Stress
Source: Front Microbiol. 2021 Dec 9;12:774492. doi: 10.3389/fmicb.2021.774492 (PMC8696179; doi:10.3389/fmicb.2021.774492)
Supplement: Supplementary file 9 [file Data_Sheet_1.CSV]

Table S2. Differential gene expression between wild type and the ��TCR mutant
GeneName	Protein names	log2FoldChange	lfcSE	pvalue	FDR
BCG_2023	Probable trehalose-6-phosphate phosphatase otsB1 (EC 3.2.1.28)	-12.1463032	0.57656112	1.60E-98	1.36E-95
BCG_2842c	CRISPR system single-strand-specific deoxyribonuclease Cas10/Csm1 (subtype III-A) (Cyclic oligoadenylate synthase)	-11.6386287	1.199351507	2.90E-22	1.24E-20
BCG_1249	L-glutamate gamma-semialdehyde dehydrogenase (EC 1.2.1.88)	-10.64019055	0.856382093	1.92E-35	1.85E-33
BCG_2837c	Uncharacterized protein	-10.19176719	1.212467509	4.25E-17	1.17E-15
BCG_2839c	CRISPR system Cms protein Csm4	-10.14735588	1.207007544	4.21E-17	1.17E-15
BCG_2840c	CRISPR system Cms endoribonuclease Csm3 (CRISPR type III A-associated RAMP protein Csm3)	-10.11148403	1.19610804	2.82E-17	7.98E-16
BCG_1192	Citrate synthase	-9.183976625	1.718552194	9.09E-08	8.00E-07
BCG_2838c	CRISPR system Cms protein Csm5 (CRISPR type III A-associated protein Csm5)	-8.896875021	1.074885653	1.26E-16	3.27E-15
BCG_0923	Probable cold shock-like protein B cspB	-8.482608065	1.280440965	3.48E-11	5.46E-10
BCG_1807	Probable oxidoreductase (EC 1.-.-.-)	-8.474096484	0.458180596	2.26E-76	8.72E-74
BCG_0775c	Putative S-adenosyl-L-methionine-dependent methyltransferase BCG_0775c (EC 2.1.1.-)	-8.363028782	0.658517046	5.93E-37	6.13E-35
BCG_1023	Probable metal cation transporter P-type atpase ctpV (EC 3.6.3.-)	-7.564648154	1.587214322	1.88E-06	1.30E-05
BCG_2841c	CRISPR system Cms protein Csm2 (CRISPR type III A-associated protein Csm2)	-7.119861907	1.108594556	1.34E-10	1.94E-09
BCG_1732	Cytotoxin|haemolysin homologue tlyA	-6.67252622	0.36247831	1.13E-75	4.00E-73
BCG_0467c	Uncharacterized protein	-6.510717674	0.566664208	1.49E-30	1.07E-28
BCG_1314	Probable acyltransferase (EC 2.3.1.-)	-5.891623445	0.301348226	4.05E-85	2.87E-82
BCG_2843c	CRISPR_Cas6 domain-containing protein	-5.23368138	0.341996032	7.26E-53	1.40E-50
BCG_2859c	Translation initiation factor IF-2	-5.047076005	1.230281561	4.09E-05	0.000204081
BCG_1809c	Possible transcriptional regulatory protein	-5.016667698	0.228549184	8.65E-107	9.17E-104
BCG_1808	DAPG_hydrolase domain-containing protein	-4.168776424	0.221404599	4.39E-79	2.00E-76
BCG_1191	Uncharacterized protein	-4.164836097	0.392447625	2.61E-26	1.52E-24
BCG_1251	Possible alternative RNA polymerase sigma factor sigI	-4.102277161	0.54151211	3.57E-14	7.28E-13
BCG_2033	Uncharacterized protein	-3.985144182	1.281216716	0.001868106	0.005734085
BCG_2036	PIN_10 domain-containing protein	-3.79961764	1.45401643	0.008970206	0.022908859
BCG_3925c	Transcriptional regulator WhiB6	-3.764225799	0.237104879	9.32E-57	1.98E-54
BCG_1594c	Group 1 truncated hemoglobin	-3.680754255	0.367945105	1.47E-23	7.09E-22
BCG_3043c	PE family protein	-3.656036607	0.920083995	7.08E-05	0.000335556
BCG_0893	Probable conserved transmembrane protein	-3.634760589	1.104071176	0.000994269	0.003342068
BCG_3476	Probable dioxygenase (EC 1.-.-.-)	-3.618787671	0.834798052	1.46E-05	8.11E-05
BCG_3198	Probable short-chain dehydrogenase/reductase (EC 1.-.-.-)	-3.618273621	0.519537569	3.30E-12	5.80E-11
BCG_0290	Assimilatory sulfite reductase (ferredoxin) (EC 1.8.7.1)	-3.314026181	0.288391315	1.46E-30	1.07E-28
BCG_1837c	DUF732 domain-containing protein	-3.304195155	0.499597773	3.75E-11	5.85E-10
BCG_3486	Transcriptional regulator WhiB3	-3.164367453	0.22534597	8.59E-45	1.14E-42
BCG_2053	Probable ArsR-type repressor protein	-3.025012346	0.540682379	2.21E-08	2.18E-07
BCG_1805c	Uncharacterized protein	-2.948261338	0.364431862	5.97E-16	1.48E-14
BCG_0298c	Posible transcriptional regulatory protein	-2.908309789	0.363287882	1.19E-15	2.82E-14
BCG_2352	Uncharacterized protein	-2.890551738	0.360257811	1.03E-15	2.46E-14
BCG_1948c	Ferric uptake regulation protein furA	-2.845834697	0.301056289	3.30E-21	1.28E-19
BCG_3924	Uncharacterized protein	-2.840889009	0.278534394	1.99E-24	1.04E-22
BCG_3887c	2'-acyl-2-O-sulfo-trehalose (hydroxy)phthioceranyltransferase PapA1 (EC 2.3.1.283) (Polyketide synthase-associated protein A1) (SL659 acyltransferase PapA1)	-2.814079504	0.147785319	7.70E-81	4.08E-78
BCG_3608c	Probable acyl-CoA dehydrogenase fadE28 (EC 1.3.99.-)	-2.795728966	1.141114934	0.014285713	0.034334274
BCG_3042c	ESAT-6-like protein	-2.754155104	0.779286113	0.000409007	0.001574418
BCG_0285c	Probable succinate dehydrogenase [iron-sulfur subunit] (EC 1.3.99.1)	-2.748327695	0.327083329	4.37E-17	1.20E-15
BCG_3079c	FMN_red domain-containing protein	-2.739958226	0.922987882	0.002991846	0.008633614
BCG_1744c	PPE family protein	-2.703529541	0.498343755	5.79E-08	5.27E-07
BCG_3733	Possible membrane protein	-2.702683749	0.305293845	8.54E-19	2.68E-17
BCG_2054	Uncharacterized protein	-2.701056221	1.155863433	0.019448031	0.044884955
BCG_3045c	PE family protein	-2.68874645	0.776992373	0.000539265	0.00200312
BCG_0703	Dioxygenase (EC 1.13.11.-)	-2.671797838	0.839630357	0.001462053	0.004649196
BCG_0291	Probable nitrite reductase [NAD(P)H] small subunit nirD (EC 1.7.1.4)	-2.637846294	0.530932968	6.75E-07	5.11E-06
BCG_2029	Uncharacterized protein	-2.628723964	0.880889367	0.002843484	0.008278695
BCG_3426	DUF732 domain-containing protein	-2.627012159	0.295950778	6.90E-19	2.18E-17
BCG_1833	PPE family protein	-2.607646151	0.464163232	1.93E-08	1.93E-07
BCG_0846	ABM domain-containing protein	-2.577145475	0.855410372	0.002588842	0.007621006
BCG_1190c	Probable transcriptional regulator protein	-2.563502055	0.601690281	2.04E-05	0.000109247
BCG_2350c	Probable nitrite extrusion protein 1 narK1	-2.554095999	0.178256839	1.46E-46	2.13E-44
BCG_2662	Uncharacterized protein	-2.538947428	1.032432444	0.013925094	0.033590426
BCG_3443	Diacylglycerol O-acyltransferase (EC 2.3.1.20)	-2.526484722	0.174015215	9.22E-48	1.45E-45
BCG_3888c	Phthioceranic/hydroxyphthioceranic acid synthase (EC 2.3.1.287) (Polyketide synthase pks2)	-2.493305932	0.132446104	4.71E-79	2.00E-76
BCG_3044c	PPE family protein	-2.48043224	0.727769601	0.000653772	0.002354244
BCG_3745c	Uncharacterized protein	-2.44991618	0.149540517	2.53E-60	6.32E-58
BCG_0835	Uncharacterized protein	-2.422225936	0.234530286	5.27E-25	2.83E-23
BCG_0366c	Possible cytochrome P450 135A1 cyp135A1 (EC 1.14.-.-)	-2.402614769	0.409732647	4.52E-09	5.02E-08
BCG_1822	PPE family protein	-2.392193006	1.080940207	0.026893033	0.058683254
BCG_0843c	TGc domain-containing protein	-2.37949038	0.98205697	0.015394379	0.036550452
BCG_1106c	Uncharacterized protein	-2.378445581	0.518974628	4.58E-06	2.86E-05
BCG_2055	MDMPI_N domain-containing protein	-2.362991232	0.495064489	1.81E-06	1.26E-05
BCG_3609c	Probable cytochrome P450 125 cyp125 (EC 1.14.-.-)	-2.361743302	0.372024929	2.18E-10	3.04E-09
BCG_0845c	Probable transcriptional regulatory protein (Probably gntR-family)	-2.354093081	0.910674169	0.009737889	0.024602814
BCG_2107	Uncharacterized protein	-2.319827222	0.747182286	0.001904287	0.005828272
BCG_3281c	Probable transmembrane alkane 1-monooxygenase alkB (EC 1.14.15.3)	-2.311928489	0.668437103	0.000542774	0.002013626
BCG_0108c	Probable oxidoreductase (EC 1.-.-.-)	-2.305248758	0.442169427	1.85E-07	1.54E-06
BCG_3551c	Probable esterase/lipase lipF (EC 3.-.-.-)	-2.284149478	0.216802434	5.92E-26	3.35E-24
BCG_0836	FAD_binding_2 domain-containing protein	-2.283191675	0.187833187	5.37E-34	5.06E-32
BCG_1806c	Uncharacterized protein	-2.280562408	0.202367763	1.86E-29	1.25E-27
BCG_0698	Putative malonyl coa-acyl carrier protein Transacylase fabD2 (EC 2.3.1.39)	-2.269714479	1.097453099	0.038624477	0.079807613
BCG_2486c	DSBA domain-containing protein	-2.242548379	0.52542376	1.97E-05	0.000106005
BCG_0844c	Bac_luciferase domain-containing protein	-2.216135365	0.919450646	0.015940193	0.037649387
BCG_3201c	Probable epoxide hydrolase mesTa [first part] (EC 3.3.2.9)	-2.208862539	0.375696129	4.12E-09	4.62E-08
BCG_0284	Probable conserved integral membrane protein	-2.194497524	0.263205463	7.58E-17	2.01E-15
BCG_1519c	Probable unidentified antibiotic-transport ATP-binding protein ABC transporter	-2.189774278	0.737965641	0.00300416	0.008663253
BCG_3926	Hypothetical alanine rich protein	-2.181948261	0.225502651	3.82E-22	1.62E-20
BCG_2941c	Ammonium transporter	-2.173341577	0.438201911	7.06E-07	5.32E-06
BCG_0900	Possible cysteine synthase a cysK2 (EC 2.5.1.47)	-2.148087757	0.459965997	3.01E-06	1.98E-05
BCG_3528	Bac_luciferase domain-containing protein	-2.146766527	0.404634747	1.12E-07	9.75E-07
BCG_3886c	Probable transport protein MmpL8	-2.140965274	0.088207708	3.89E-130	5.50E-127
BCG_0297c	Uncharacterized protein	-2.134289479	0.208246211	1.20E-24	6.35E-23
BCG_0422c	Chaperone protein ClpB	-2.08611244	0.612433388	0.000658574	0.002367519
BCG_0370	Possible dehydrogenase/reductase (EC 1.-.-.-)	-2.08484542	0.442255502	2.43E-06	1.62E-05
BCG_1243	Probable polyketide beta-ketoacyl synthase pks3 (EC 2.3.1.-)	-2.084714059	0.077261927	2.38E-160	1.01E-156
BCG_2003	Conserved hypothetical integral membrane protein yrbE3A	-2.076692017	0.501062742	3.40E-05	0.000173264
BCG_0362	UDP-glucose 6-dehydrogenase (EC 1.1.1.22)	-2.057972459	0.224481342	4.83E-20	1.69E-18
BCG_3826c	Putative S-adenosyl-L-methionine-dependent methyltransferase BCG_3826c (EC 2.1.1.-)	-2.056547317	0.148915651	2.21E-43	2.68E-41
BCG_0891	Methyltranfer_dom domain-containing protein	-2.043391935	0.332948159	8.40E-10	1.05E-08
BCG_0369c	HTH tetR-type domain-containing protein	-2.037365534	0.482952925	2.46E-05	0.000128762
BCG_1096c	ESAT-6-like protein	-2.022216783	0.279342972	4.51E-13	8.59E-12
BCG_1728	Probable lipoprotein lprJ	-2.004765003	0.481032538	3.08E-05	0.000158066
BCG_0288c	Uncharacterized protein	-1.997001343	0.474784434	2.60E-05	0.000135218
BCG_3636	Possible hemoglobine-related protein hmp (EC 1.-.-.-)	-1.993208517	0.306886231	8.31E-11	1.24E-09
BCG_0842c	Uncharacterized protein	-1.987439051	0.432732772	4.37E-06	2.75E-05
BCG_3425c	Uncharacterized protein	-1.971814049	0.491411184	6.01E-05	0.000289871
BCG_2353	Uncharacterized protein	-1.96995819	0.401886939	9.50E-07	6.90E-06
BCG_3009c	3-isopropylmalate dehydratase large subunit (EC 4.2.1.33) (Alpha-IPM isomerase) (IPMI) (Isopropylmalate isomerase)	-1.968586228	0.397339186	7.25E-07	5.46E-06
BCG_1839	PE family protein	-1.964811209	0.558844611	0.000438356	0.001676742
BCG_1691	N-acetyl-gamma-glutamyl-phosphate reductase (AGPR) (EC 1.2.1.38) (N-acetyl-glutamate semialdehyde dehydrogenase) (NAGSA dehydrogenase)	-1.938309112	0.813101797	0.017132791	0.040080937
BCG_2344c	Uncharacterized protein	-1.937533654	0.215253812	2.23E-19	7.40E-18
BCG_0940	Probable exported protein	-1.936887249	0.426790797	5.67E-06	3.46E-05
BCG_2343c	Ornithine--oxo-acid aminotransferase (EC 2.6.1.13)	-1.924172301	0.170098661	1.14E-29	7.82E-28
BCG_3049c	PlsC domain-containing protein	-1.912465534	0.270564558	1.57E-12	2.82E-11
BCG_3591	Uncharacterized protein	-1.911238957	0.32990764	6.90E-09	7.47E-08
BCG_0902	Putative transposase	-1.906919482	0.280227077	1.01E-11	1.69E-10
BCG_1933	Possible dehydrogenase [first part] (EC 1.1.-.-)	-1.90425429	0.413992134	4.23E-06	2.67E-05
BCG_0789	Uncharacterized protein	-1.891299747	0.340130492	2.69E-08	2.61E-07
BCG_2660c	Hemerythrin domain-containing protein	-1.872369666	0.240693676	7.31E-15	1.59E-13
BCG_1245	Probable conserved transmembrane transport protein mmpL10	-1.869905722	0.185866294	8.26E-24	4.12E-22
BCG_0901	Probable conserved integral membrane transport protein	-1.856466757	0.425659091	1.29E-05	7.28E-05
BCG_2028c	HTH marR-type domain-containing protein	-1.848137483	0.476506131	0.000105095	0.000476295
BCG_2286c	Uncharacterized protein	-1.841497878	0.312879363	3.96E-09	4.46E-08
BCG_3893c	Transcriptional regulatory protein (Probably tetR-family)	-1.834489647	0.512168134	0.00034122	0.00134397
BCG_3590	Possible oxidoreductase (EC 1.-.-.-)	-1.820634599	0.332434692	4.33E-08	4.04E-07
BCG_1232c	PE family protein	-1.812166008	0.457258914	7.40E-05	0.000348695
BCG_0342	Probable transcriptional regulatory protein (Probably tetR/acrR-family)	-1.800803878	0.298677607	1.65E-09	2.00E-08
BCG_2667c	Possible transcriptional regulatory protein (Probably arsR-family)	-1.800581697	0.304230766	3.25E-09	3.69E-08
BCG_1810	Probable cytochrome p450 144 CYP144 (EC 1.14.-.-)	-1.791191857	0.298140317	1.88E-09	2.25E-08
BCG_1804c	Uncharacterized protein	-1.779944209	0.250438065	1.18E-12	2.17E-11
BCG_0368c	Methyltransf_11 domain-containing protein	-1.772450485	0.402456529	1.06E-05	6.04E-05
BCG_3927	EspA_EspE domain-containing protein	-1.746208029	0.364266256	1.64E-06	1.15E-05
BCG_1494	Possible conserved exported protein	-1.73716567	0.525322415	0.000943493	0.003199279
BCG_0299c	Probable integral membrane nitrite extrusion protein narK3	-1.733053481	0.278026739	4.56E-10	6.07E-09
BCG_1532	Thioredoxin	-1.727050025	0.568449505	0.002380144	0.007065479
BCG_1593c	Possible lipoprotein lprI	-1.723563607	0.32536255	1.17E-07	1.01E-06
BCG_0631	Probable transcriptional regulatory protein (GntR-family)	-1.716207833	0.454520517	0.000159454	0.000694459
BCG_2982	Probable transposase	-1.70867739	0.442127561	0.000111239	0.000500931
BCG_3008c	3-isopropylmalate dehydratase small subunit (EC 4.2.1.33) (Alpha-IPM isomerase) (IPMI) (Isopropylmalate isomerase)	-1.705296818	0.572344139	0.002887234	0.008394549
BCG_1223	Nitrate reductase (quinone) (EC 1.7.5.1)	-1.692617352	0.336386055	4.86E-07	3.79E-06
BCG_0078c	PadR domain-containing protein	-1.682693325	0.332101584	4.05E-07	3.21E-06
BCG_1045c	SAF domain-containing protein	-1.682467824	0.456521164	0.000228334	0.000952404
BCG_3635c	Possible oxidoreductase (EC 1.-.-.-)	-1.681280104	0.447296958	0.00017076	0.000737643
BCG_3923	CbiA domain-containing protein	-1.679683704	0.141627115	1.91E-32	1.59E-30
BCG_1630c	Uncharacterized protein	-1.6740794	0.175962498	1.84E-21	7.49E-20
BCG_3634c	2-hydroxy-6-oxo-6-phenylhexa-2,4-dienoate hydrolase bphD (EC 3.7.1.-)	-1.67316548	0.429468839	9.78E-05	0.000449646
BCG_3278c	Possible transcriptional regulatory protein (Probably tetR-family)	-1.666294363	0.598775516	0.005388595	0.014485692
BCG_3601	Probable dehydrogenase (EC 1.-.-.-)	-1.663004894	0.308635171	7.11E-08	6.38E-07
BCG_1316c	Multidrug efflux pump Tap	-1.635955351	0.549432293	0.002905739	0.008425254
BCG_3279c	Rubredoxin	-1.634347653	0.790830976	0.03876991	0.08003015
BCG_0227	Uncharacterized protein	-1.623573435	0.191289612	2.11E-17	6.01E-16
BCG_3602	Probable dehydrogenase (EC 1.-.-.-)	-1.613941767	0.254734264	2.36E-10	3.25E-09
BCG_3040c	PPE family protein	-1.60856675	0.50653944	0.001495269	0.004737065
BCG_2342c	Ornithine--oxo-acid aminotransferase (EC 2.6.1.13)	-1.59834539	0.345506807	3.73E-06	2.38E-05
BCG_0387	Possible transcriptional regulatory protein	-1.590769166	0.340025906	2.89E-06	1.90E-05
BCG_2056c	Possible conserved transmembrane protein	-1.590144855	0.136825955	3.20E-31	2.51E-29
BCG_1097c	PPE family protein	-1.58875131	0.518384245	0.002178054	0.006534161
BCG_2030	Possible transposase	-1.588592781	0.469208149	0.000709998	0.002530936
BCG_1095c	ESAT-6-like protein	-1.58701259	0.30047662	1.28E-07	1.09E-06
BCG_1820	PE family protein	-1.582816892	0.22015993	6.51E-13	1.23E-11
BCG_3632c	Possible oxidoreductase (EC 1.-.-.-)	-1.582061933	0.255089112	5.58E-10	7.30E-09
BCG_1246c	Possible exported protein	-1.561634067	0.268085729	5.71E-09	6.26E-08
BCG_0145	Possible gdp-mannose 4,6-dehydratase gca (EC 4.2.1.47)	-1.560034858	0.34784589	7.30E-06	4.31E-05
BCG_1743c	PPE family protein	-1.558117442	0.514376036	0.002452503	0.007244791
BCG_2508c	Hypothetical alanine rich protein	-1.557468066	0.470307402	0.000927654	0.003158194
BCG_0245c	tRNA (guanine-N(7)-)-methyltransferase (EC 2.1.1.33) (tRNA (guanine(46)-N(7))-methyltransferase) (tRNA(m7G46)-methyltransferase)	-1.549611977	0.370896439	2.94E-05	0.000151568
BCG_3200c	Probable epoxide hydrolase mesTb [second part] (EC 3.3.2.9)	-1.549406589	0.506981165	0.002242048	0.006702444
BCG_0386	Probable conserved membrane protein	-1.545438329	0.321136471	1.49E-06	1.05E-05
BCG_3475c	Possible transcriptional regulatory protein	-1.542139892	0.339688529	5.63E-06	3.44E-05
BCG_1231c	PPE Family protein [first part]	-1.542132716	0.453353952	0.000669905	0.002402144
BCG_2309c	Uncharacterized protein	-1.522767446	0.174155385	2.26E-18	6.88E-17
BCG_1544c	Uncharacterized protein	-1.522329504	0.216187834	1.90E-12	3.38E-11
BCG_0389	Chaperone protein DnaK (HSP70) (Heat shock 70 kDa protein) (Heat shock protein 70)	-1.498658218	0.759096091	0.048351413	0.096513209
BCG_2643	DUF1990 domain-containing protein	-1.492679434	0.306379589	1.10E-06	7.96E-06
BCG_1455c	Probable cytochrome P450 132 cyp132 (EC 1.14.-.-)	-1.492227034	0.417106818	0.000346809	0.001360929
BCG_3204	Hypothetical alanine rich protein	-1.489818053	0.352759041	2.41E-05	0.000126534
BCG_2447	Alkyl hydroperoxide reductase C (Peroxiredoxin) (Thioredoxin peroxidase)	-1.484806126	0.300002562	7.45E-07	5.59E-06
BCG_1934	Possible dehydrogenase [second part] (EC 1.1.-.-)	-1.477489611	0.416379329	0.000387547	0.001497243
BCG_2351c	Probable lipoprotein lppP	-1.472817554	0.248405405	3.05E-09	3.49E-08
BCG_1281	Alternative RNA polymerase sigma factor sigE	-1.470771671	0.366243536	5.92E-05	0.000286853
BCG_2533	Uncharacterized protein	-1.462855811	0.508897994	0.004045959	0.011358676
BCG_0899	Probable lipoprotein lpqS	-1.461053557	0.363014398	5.70E-05	0.000276789
BCG_3120	Hypothetical transcriptional regulatory protein	-1.460913184	0.169625971	7.14E-18	2.09E-16
BCG_3804c	Uncharacterized protein	-1.458819596	0.481031506	0.002423842	0.00717011
BCG_3039c	Putative ESAT-6 like protein 8 esxQ	-1.456079081	0.567159406	0.01024883	0.025679585
BCG_3896	Transcriptional regulatory protein (Probably araC-family)	-1.449839097	0.364582156	6.99E-05	0.000331921
BCG_2472c	Uncharacterized protein	-1.445680801	0.458513513	0.001616167	0.005070842
BCG_2538c	Uncharacterized protein	-1.43867152	0.365012597	8.10E-05	0.000377988
BCG_2786c	PE family protein	-1.426370743	0.455274566	0.001730352	0.005377403
BCG_2124	PE family protein	-1.423566529	0.562506299	0.01138168	0.028119445
BCG_0347c	Uncharacterized protein	-1.419437448	0.176372761	8.42E-16	2.06E-14
BCG_2673c	Uncharacterized protein	-1.415891666	0.451886005	0.001728563	0.005375779
BCG_1847c	DUF4189 domain-containing protein	-1.414699774	0.273155357	2.23E-07	1.82E-06
BCG_0365	Methyltransf_25 domain-containing protein	-1.41295585	0.328739391	1.72E-05	9.36E-05
BCG_1712c	Thiosulfate sulfurtransferase (EC 2.8.1.1)	-1.409012925	0.606186735	0.02010473	0.046124535
BCG_3191c	Probable transcriptional regulatory protein (Probably tetR-family)	-1.404490211	0.419423212	0.000812142	0.002807749
BCG_3718c	Uncharacterized protein	-1.402609468	0.332192393	2.42E-05	0.000126968
BCG_0390	Protein GrpE (HSP-70 cofactor)	-1.400794771	0.664334182	0.034981761	0.073352758
BCG_2072c	Probable transmembrane protein	-1.39789384	0.248558362	1.87E-08	1.87E-07
BCG_3050c	Uncharacterized protein	-1.396199632	0.314724465	9.15E-06	5.31E-05
BCG_3701	Uncharacterized protein	-1.393137077	0.6128053	0.02300351	0.051385408
BCG_3139	CMP/dCMP-type deaminase domain-containing protein	-1.392258542	0.379688327	0.000245561	0.001011329
BCG_2825	Integrase catalytic domain-containing protein	-1.391538039	0.486758508	0.004252666	0.011844917
BCG_0162	Probable conserved transmembrane protein	-1.386737778	0.359127294	0.000112734	0.000507126
BCG_3580	Uncharacterized protein	-1.376391027	0.266325183	2.37E-07	1.92E-06
BCG_1974c	Possible enoyl-CoA hydratase echA13 (EC 4.2.1.17)	-1.36272702	0.413738874	0.00098882	0.003329014
BCG_1107	Probable transcriptional repressor protein	-1.361047509	0.225922479	1.70E-09	2.06E-08
BCG_0800c	Uncharacterized protein	-1.35792823	0.294103363	3.89E-06	2.48E-05
BCG_3318c	Possible transmembrane protein	-1.353973709	0.4312134	0.001689965	0.005263459
BCG_1819	PPE family protein	-1.353467911	0.188385111	6.74E-13	1.27E-11
BCG_2266	Uncharacterized protein	-1.353035598	0.423406311	0.001395423	0.004470833
BCG_3319c	Lysine 6-aminotransferase (EC 2.6.1.36)	-1.352889645	0.365647025	0.00021561	0.000909161
BCG_3578c	Probable fatty-acid-CoA ligase fadD19 (EC 6.2.1.-)	-1.352219766	0.385269419	0.000448439	0.001710681
BCG_2106	HTH_21 domain-containing protein	-1.345570678	0.382456756	0.000434436	0.001663248
BCG_1282	Uncharacterized protein	-1.345498784	0.177722506	3.71E-14	7.49E-13
BCG_0392	Probable heat shock protein transcriptional regulator hspR (MerR family)	-1.343645432	0.55329323	0.015163479	0.036157098
BCG_3288	Uncharacterized protein	-1.342473241	0.426453881	0.001643964	0.00515044
BCG_2341c	Probable cationic amino acid transport integral membrane protein rocE	-1.341108242	0.150737544	5.74E-19	1.84E-17
BCG_0816c	Cytochrome P450 51 cyp51 (EC 1.14.14.-)	-1.34061797	0.296661099	6.21E-06	3.74E-05
BCG_1350	Uncharacterized protein	-1.335709947	0.395690408	0.000736431	0.002601118
BCG_0633	Conserved hypothetical integral membrane protein yrbE2B	-1.331445496	0.419210348	0.001492799	0.004732776
BCG_3196c	Uncharacterized protein	-1.329463119	0.251229758	1.21E-07	1.04E-06
BCG_1225	Probable respiratory nitrate reductase (Delta chain) narJ (EC 1.7.99.4)	-1.32837154	0.506033001	0.008663141	0.022204861
BCG_0388	Uncharacterized protein	-1.328141692	0.370332436	0.000335339	0.001324495
BCG_2719c	Uncharacterized protein	-1.32708823	0.39247705	0.0007214	0.002558678
BCG_3579	Possible enoyl-CoA hydratase echA19 (EC 4.2.1.17)	-1.323500269	0.381690374	0.000525381	0.001961853
BCG_1021	Copper-sensing transcriptional repressor CsoR (Copper-sensitive operon repressor)	-1.322167639	0.231723615	1.16E-08	1.20E-07
BCG_0216c	Putative lipoprotein lprO	-1.315528949	0.244564335	7.49E-08	6.69E-07
BCG_0218c	Uncharacterized protein	-1.315209323	0.271070507	1.22E-06	8.72E-06
BCG_2139c	Phosphoribosyl-ATP pyrophosphatase (PRA-PH) (EC 3.6.1.31)	-1.314808627	0.514237196	0.010563582	0.026312811
BCG_2109c	Probable dipeptidase PepE (EC 3.4.13.-)	-1.312541515	0.2605933	4.74E-07	3.70E-06
BCG_1678c	Conserved hypothetical membrane protein	-1.306031867	0.286761607	5.25E-06	3.23E-05
BCG_1711c	TGc domain-containing protein	-1.297808675	0.501209908	0.009615686	0.024308546
BCG_3078c	Uncharacterized protein	-1.296032467	0.404164567	0.001342693	0.004337931
BCG_0391	Chaperone protein DnaJ	-1.291957323	0.626419186	0.039165054	0.080578346
BCG_0367	Possible transcriptional regulatory protein (Possibly tetR/acrR-family)	-1.291816112	0.413391601	0.001778528	0.005498918
BCG_2037c	Type_ISP_C domain-containing protein	-1.290974056	0.302782043	2.01E-05	0.000107963
BCG_1017c	Uncharacterized protein	-1.283911634	0.320716662	6.25E-05	0.00030048
BCG_2093c	Possible hypothetical exported or envelope protein	-1.278453743	0.247476914	2.39E-07	1.94E-06
BCG_0149	Possible sugar kinase (EC 2.-.-.-)	-1.269960931	0.310324349	4.27E-05	0.000211667
BCG_2785c	PPE family protein	-1.267668267	0.478252514	0.008034289	0.020781375
BCG_3442c	Error-prone DNA polymerase (EC 2.7.7.7)	-1.266065739	0.377661058	0.000801182	0.002781188
BCG_1454c	Probable monoxygenase (EC 1.14.13.-)	-1.262436243	0.394686624	0.001381068	0.004434891
BCG_2707c	RecG_wedge domain-containing protein	-1.261762478	0.343259987	0.000237085	0.000984066
BCG_1226	Probable respiratory nitrate reductase (Gamma chain) narI (EC 1.7.99.4)	-1.259988829	0.405942334	0.001910127	0.005833518
BCG_3637	Uncharacterized protein	-1.256125131	0.3564619	0.000425294	0.001634146
BCG_1046c	Conserved hypothetical serine rich protein	-1.249874196	0.506943602	0.01368186	0.033051509
BCG_2265	Uncharacterized protein	-1.245200081	0.268054546	3.40E-06	2.20E-05
BCG_3354c	Probable L-lysine-epsilon aminotransferase lat (EC 2.6.1.36)	-1.236225016	0.311023356	7.05E-05	0.000334366
BCG_1995	Possible transcriptional regulatory protein	-1.235730031	0.336943432	0.000244962	0.001009843
BCG_0107c	Probable membrane protein	-1.232296901	0.192753209	1.63E-10	2.34E-09
BCG_3894	Uncharacterized protein	-1.23068185	0.265429485	3.54E-06	2.28E-05
BCG_1244	Probable conserved polyketide synthase associated protein papA3	-1.228946872	0.129686444	2.63E-21	1.04E-19
BCG_2711	Probable conserved alanine rich transmembrane protein	-1.221125896	0.237781664	2.81E-07	2.27E-06
BCG_0371	Uncharacterized protein	-1.218268852	0.200960948	1.34E-09	1.65E-08
BCG_2537c	Uncharacterized protein	-1.213959671	0.351815525	0.00055943	0.002063568
BCG_0799	Ribonuclease VapC (RNase VapC) (EC 3.1.-.-) (Toxin VapC)	-1.20821298	0.365555451	0.00094928	0.003210861
BCG_3777	MurNAc-LAA domain-containing protein	-1.20709419	0.364667933	0.000932564	0.003167282
BCG_2071c	Amidohydro_3 domain-containing protein	-1.206681513	0.18317101	4.47E-11	6.94E-10
BCG_3709	Uncharacterized protein	-1.204967748	0.273356139	1.04E-05	5.96E-05
BCG_1421	Probable transcriptional regulatory protein	-1.203030009	0.291448689	3.66E-05	0.000184989
BCG_1109c	HTH_17 domain-containing protein	-1.201822887	0.45123417	0.007735245	0.020118275
BCG_2644c	Probable transmembrane protein	-1.201688994	0.335648954	0.000343337	0.001348551
BCG_3929	Uncharacterized protein	-1.200088683	0.228185005	1.45E-07	1.22E-06
BCG_3675	Hypothetical arginine and proline rich protein	-1.198413265	0.208879493	9.62E-09	1.01E-07
BCG_1946c	Uncharacterized protein	-1.194655466	0.136789679	2.47E-18	7.48E-17
BCG_3928	Uncharacterized protein	-1.192759294	0.277518719	1.72E-05	9.36E-05
BCG_0352	Conserved hypothetical proline and threonine rich protein	-1.189304008	0.327988613	0.000287787	0.001162175
BCG_0653	Uncharacterized protein	-1.183914738	0.363342449	0.001120427	0.003724804
BCG_1417c	Possible molybdopterin biosynthesis protein moeY	-1.183888495	0.272850962	1.43E-05	7.97E-05
BCG_2260	Malonyl CoA-acyl carrier protein transacylase fabD (EC 2.3.1.39)	-1.18095043	0.344528064	0.000608642	0.002218094
BCG_2725c	Uncharacterized protein	-1.180713454	0.215654273	4.37E-08	4.07E-07
BCG_3633c	Putative biphenyl-2,3-diol 1,2-dioxygenase bphC (EC 1.13.11.39)	-1.179691749	0.354668827	0.000880456	0.003012011
BCG_2784c	Possible membrane protein	-1.175705191	0.410429517	0.004175723	0.011684311
BCG_3610	Probable acetyl-CoA acetyltransferase fadA5 (EC 2.3.1.9)	-1.173490133	0.394948764	0.002965936	0.008570505
BCG_1224	Probable respiratory nitrate reductase (Beta chain) narH (EC 1.7.99.4)	-1.17196103	0.467863928	0.01224796	0.03001493
BCG_2831	AAA domain-containing protein	-1.16978006	0.424835438	0.00589636	0.015671904
BCG_2888	Uncharacterized protein	-1.167789738	0.414121751	0.004803579	0.013120917
BCG_2672c	Uncharacterized protein	-1.164014711	0.452515198	0.010101894	0.025431594
BCG_2735	Uncharacterized protein	-1.159764854	0.241986962	1.65E-06	1.15E-05
BCG_1104c	Uncharacterized protein	-1.158545587	0.218462188	1.14E-07	9.85E-07
BCG_3494c	Uncharacterized protein	-1.158459405	0.145438232	1.65E-15	3.84E-14
BCG_3746c	STAS domain-containing protein	-1.158290122	0.295957803	9.09E-05	0.000420006
BCG_2720	Probable conserved transmembrane alanine and leucine rich protein	-1.156943447	0.38896718	0.002935634	0.008494516
BCG_2039c	Uncharacterized protein	-1.152344493	0.318477989	0.00029656	0.00119017
BCG_0364	Thiosulfate sulfurtransferase (EC 2.8.1.1)	-1.150286943	0.340463674	0.000728588	0.002577705
BCG_3135	Putative pterin-4-alpha-carbinolamine dehydratase (EC 4.2.1.96)	-1.148198359	0.471181054	0.014815754	0.035507586
BCG_3203	Uncharacterized protein	-1.144674925	0.483147042	0.017826316	0.041503421
BCG_3825	Uncharacterized protein	-1.144582278	0.125579569	7.91E-20	2.71E-18
BCG_0903c	Putative short-chain type dehydrogenase/reductase (EC 1.-.-.-)	-1.143141607	0.175484466	7.31E-11	1.10E-09
BCG_3010	Probable transcriptional regulatory protein	-1.142976405	0.256071502	8.06E-06	4.73E-05
BCG_0536	Probable transcriptional regulatory protein (Probably gntR-family)	-1.142769255	0.268772071	2.12E-05	0.000113002
BCG_0076c	Possible hydrolase (EC 3.-.-.-)	-1.142692955	0.300228865	0.000141191	0.000621943
BCG_3519	Probable conserved transmembrane protein	-1.141971345	0.245645719	3.34E-06	2.16E-05
BCG_1098c	PE family protein	-1.139102889	0.506417647	0.024491197	0.054194917
BCG_1834	PPE family protein	-1.137176488	0.306993777	0.000212031	0.000896746
BCG_3810	Putative integrase	-1.137044354	0.32579959	0.000483	0.001824267
BCG_1070	Putative polyketide synthase pks16	-1.134246492	0.47269726	0.016416586	0.038645483
BCG_0818c	Probable cytochrome P450 123 cyp123 (EC 1.14.-.-)	-1.125584292	0.487890782	0.021052505	0.047910262
BCG_3900c	Probable phosphoglycerate mutase (EC 5.4.2.-)	-1.122768377	0.282944612	7.24E-05	0.000342533
BCG_1131	Uncharacterized protein	-1.122313454	0.345580964	0.001163772	0.003841805
BCG_0892c	Probable proline iminopeptidase pip (EC 3.4.11.5)	-1.122213716	0.263579737	2.07E-05	0.000110541
BCG_1312c	Probable lipoprotein lprE	-1.120037754	0.20906455	8.44E-08	7.49E-07
BCG_2272c	Probable integral membrane protein	-1.116014469	0.363498258	0.002139113	0.006444686
BCG_2536c	HTH cro/C1-type domain-containing protein	-1.115170757	0.309513807	0.000314595	0.001257786
BCG_3060c	Probable conserved secreted protein TB22.2	-1.111536946	0.193270513	8.86E-09	9.42E-08
BCG_3405	Probable transcriptional regulatory protein (Probably merR-family)	-1.107740219	0.481357005	0.021375461	0.048463231
BCG_0094	Possible oxidoreductase (EC 1.-.-.-)	-1.107694829	0.443248363	0.01245307	0.030464776
BCG_3148c	Uncharacterized protein	-1.103217436	0.392926242	0.004989731	0.013542186
BCG_2159c	Uncharacterized protein	-1.102786625	0.354762246	0.00188025	0.00576302
BCG_3396c	Uncharacterized protein	-1.100996434	0.306683096	0.000330661	0.001313355
BCG_1994	Uncharacterized protein	-1.100600759	0.336523216	0.001073558	0.003580213
BCG_0350c	SnoaL-like domain-containing protein	-1.097686862	0.307561664	0.00035835	0.001402324
BCG_0177c	SnoaL-like domain-containing protein	-1.095851372	0.182936813	2.09E-09	2.47E-08
BCG_1110	Uncharacterized protein	-1.095298943	0.166305609	4.52E-11	6.99E-10
BCG_3518	Probable cutinase cut4 (EC 3.1.1.-)	-1.093227732	0.258690049	2.38E-05	0.000125658
BCG_2076c	50S ribosomal protein L33 2	-1.092314085	0.392458685	0.005381586	0.014476023
BCG_1533	Possible enoyl-CoA hydratase echA12 (EC 4.2.1.17)	-1.089633514	0.253005034	1.66E-05	9.06E-05
BCG_3202	Possible peroxidase (Non-haem peroxidase) (EC 1.11.1.-)	-1.08801638	0.349529898	0.001853221	0.005696639
BCG_2271	Uncharacterized protein	-1.085640143	0.468308552	0.020437612	0.046749144
BCG_1038	Probable serine protease (EC 3.4.21.-)	-1.084551449	0.453925125	0.016881712	0.039630449
BCG_0343	Probable dehydrogenase/reductase (EC 1.-.-.-)	-1.083226379	0.265675796	4.56E-05	0.000224785
BCG_0491	Possible transcriptional regulatory protein	-1.083205082	0.352871728	0.002142846	0.006447162
BCG_0077c	Myo-inositol-1-phosphate synthase INO1 (EC 5.5.1.4)	-1.081514233	0.294839539	0.000244316	0.001008162
BCG_3209	Possible transcriptional regulatory protein	-1.081186262	0.33719692	0.001344097	0.004339163
BCG_3805c	Probable PE family protein	-1.080137906	0.496350602	0.029543362	0.06377756
BCG_3098c	Uncharacterized protein	-1.077553159	0.2550056	2.38E-05	0.000125729
BCG_3423c	BBE domain-containing protein	-1.07575104	0.359577633	0.002774221	0.008093703
BCG_0346	Putative oxidoreductase (EC 1.-.-.-)	-1.075655877	0.238480975	6.47E-06	3.88E-05
BCG_3511c	Uncharacterized protein	-1.070537624	0.375685566	0.004378009	0.012130316
BCG_1285c	Uncharacterized protein	-1.068789566	0.230864368	3.67E-06	2.35E-05
BCG_0970	Uncharacterized protein	-1.064185449	0.311008233	0.000622246	0.002257971
BCG_2983c	PGL/p-HBAD biosynthesis rhamnosyltransferase (EC 2.4.1.-)	-1.063164152	0.259243786	4.11E-05	0.000205037
BCG_2541c	Possible conserved membrane protein	-1.057890626	0.338498856	0.001776592	0.00549694
BCG_2340c	Uncharacterized protein	-1.051759909	0.221935323	2.15E-06	1.46E-05
BCG_1554c	TVP38/TMEM64 family membrane protein	-1.051665834	0.125996403	7.01E-17	1.87E-15
BCG_1997c	Uncharacterized protein	-1.049570041	0.272732299	0.000118915	0.000532106
BCG_0705c	Ribonuclease VapC (RNase VapC) (EC 3.1.-.-) (Toxin VapC)	-1.049151737	0.250985131	2.91E-05	0.000150346
BCG_2032c	HNHc domain-containing protein	-1.048035246	0.170331909	7.61E-10	9.69E-09
BCG_0217c	Probable conserved transmembrane protein	-1.047463253	0.155118519	1.45E-11	2.40E-10
BCG_0296c	TetR_C_16 domain-containing protein	-1.04516706	0.160220767	6.88E-11	1.05E-09
BCG_2985	Formyltetrahydrofolate deformylase (EC 3.5.1.10) (Formyl-FH(4) hydrolase)	-1.044587988	0.231868782	6.63E-06	3.96E-05
BCG_1633	L-aspartate oxidase (EC 1.4.3.16)	-1.04196871	0.331734038	0.001683857	0.00524829
BCG_2296	Phosphate transporter	-1.040811168	0.268064888	0.00010331	0.000469711
BCG_2938	Conserved hypothetical alanine and arginine rich protein	-1.036176697	0.321431856	0.001265778	0.004127155
BCG_2758c	Conserved hypothetical arginine rich protein [first part]	-1.033591303	0.30524877	0.000709033	0.002529621
BCG_3911	GDT1 family protein	-1.02888435	0.221911297	3.54E-06	2.28E-05
BCG_1840	PPE family protein	-1.028176105	0.372840411	0.005821241	0.015481946
BCG_1949c	Probable exported protein	-1.027037203	0.150753308	9.58E-12	1.61E-10
BCG_3464c	Uncharacterized protein	-1.025974372	0.283524843	0.000296155	0.001189669
BCG_3638c	Probable acyl-CoA dehydrogenase fadE34 (EC 1.3.99.-)	-1.024740327	0.249633023	4.04E-05	0.00020221
BCG_1534	Probable macrolide-transport ATP-binding protein ABC transporter	-1.022072707	0.293180242	0.000490011	0.001847669
BCG_3197c	Probable transcriptional regulatory protein (Probably tetR/acrR-family)	-1.019871923	0.176649368	7.77E-09	8.32E-08
BCG_3539c	Probable dicarboxylic acid transport integral membrane protein kgtP	-1.018841344	0.278699061	0.000256477	0.001050169
BCG_1998c	Toxin	-1.018531829	0.204577087	6.40E-07	4.86E-06
BCG_2600	Uncharacterized protein	-1.015760126	0.163508169	5.22E-10	6.90E-09
BCG_3121	Uncharacterized protein	-1.015217724	0.394381982	0.010047245	0.025309034
BCG_2240c	Probable exported protease (EC 3.4.-.-)	-1.013286587	0.234459747	1.55E-05	8.53E-05
BCG_0736	Putative short-chain type dehydrogenase/reductase (EC 1.-.-.-)	-1.013064415	0.299018945	0.000704144	0.002514291
BCG_0124	Probable bifunctional mta/sah nucleosidase mtn (EC 3.2.2.16) (EC 3.2.2.9)	-1.011894964	0.275421377	0.000238794	0.000989221
BCG_1500c	SnoaL-like domain-containing protein	-1.00971343	0.29999917	0.00076344	0.002674245
BCG_0176	NTP_transf_9 domain-containing protein	-1.006307099	0.326616211	0.002063012	0.00624201
BCG_2712c	Uncharacterized protein	-1.005776909	0.245468393	4.18E-05	0.000207558
BCG_1248c	HTH_30 domain-containing protein	-1.005470677	0.362398043	0.00552879	0.01481562
BCG_3899	Uncharacterized protein	-1.00362113	0.321630186	0.001805936	0.005575532
BCG_0219c	RNA polymerase sigma factor	-1.002424748	0.216442093	3.63E-06	2.33E-05
BCG_0788	MDMPI_N domain-containing protein	-1.001878635	0.402111327	0.01271887	0.031025559
BCG_3080	Possible transcriptional regulatory protein (Probably tetR-family)	-1.000429427	0.223052939	7.29E-06	4.31E-05
BCG_2430c	Competence domain-containing protein	1.001016674	0.102251026	1.25E-22	5.56E-21
BCG_0856	Uncharacterized protein	1.001297674	0.168676898	2.92E-09	3.36E-08
BCG_3386c	Ribonuclease VapC (RNase VapC) (EC 3.1.-.-) (Toxin VapC)	1.006136791	0.197098578	3.31E-07	2.65E-06
BCG_0187c	PE family protein	1.008926209	0.094380752	1.13E-26	6.78E-25
BCG_3185c	Possible dioxygenase (EC 1.-.-.-)	1.01115435	0.263236313	0.000122413	0.000546148
BCG_0572	Possible cytochrome c-type biogenesis protein ccsA	1.012520055	0.164636361	7.75E-10	9.75E-09
BCG_1869	Probable hydrolase (EC 3.-.-.-)	1.014522109	0.241958829	2.75E-05	0.000142789
BCG_1050	Possible ribosomal-protein-alanine acetyltransferase rimJ (EC 2.3.1.128)	1.014532702	0.144045431	1.88E-12	3.36E-11
BCG_1790	Probable oxidoreductase (EC 1.-.-.-)	1.018327489	0.183176641	2.71E-08	2.62E-07
BCG_1791	Uncharacterized protein	1.019791346	0.187739501	5.57E-08	5.11E-07
BCG_0548c	Possible phosphoserine phosphatase serB1 (EC 3.1.3.3)	1.020868681	0.108145615	3.74E-21	1.42E-19
BCG_1019c	Uncharacterized protein	1.0234536	0.18704925	4.46E-08	4.14E-07
BCG_2205c	Uncharacterized protein	1.028375128	0.228143762	6.56E-06	3.92E-05
BCG_1368	ATP synthase subunit alpha (EC 7.1.2.2) (ATP synthase F1 sector subunit alpha) (F-ATPase subunit alpha)	1.032403944	0.296245718	0.000492214	0.001854326
BCG_1799c	PE-PGRS family protein wag22b [second part]	1.032691266	0.186565365	3.11E-08	2.97E-07
BCG_0571	Probable conserved transmembrane protein	1.03285976	0.205428355	4.96E-07	3.86E-06
BCG_2652c	Zinc metalloprotease	1.033098759	0.328861892	0.001681212	0.0052439
BCG_0425c	PPE family protein	1.037519525	0.142176022	2.93E-13	5.66E-12
BCG_3179	Probable NADH dehydrogenase I (Chain L) nuoL (EC 1.6.5.3)	1.037769841	0.210045843	7.78E-07	5.79E-06
BCG_3058c	Possible transferase (EC 2.-.-.-)	1.039616927	0.106835806	2.22E-22	9.63E-21
BCG_3293c	Probable mannose-1-phosphate guanyltransferase manC (EC 2.7.7.22)	1.04393564	0.134930984	1.02E-14	2.18E-13
BCG_2543c	M20_dimer domain-containing protein	1.045012348	0.156321462	2.31E-11	3.70E-10
BCG_1371	ATP synthase epsilon chain (ATP synthase F1 sector epsilon subunit) (F-ATPase epsilon subunit)	1.046024096	0.155760317	1.87E-11	3.03E-10
BCG_3053	Methyltransf_11 domain-containing protein	1.048146306	0.151931521	5.24E-12	9.12E-11
BCG_0644c	Ribonuclease VapC (RNase VapC) (EC 3.1.-.-) (Toxin VapC)	1.049554422	0.180376453	5.93E-09	6.45E-08
BCG_1266	Probable fatty-acid-CoA ligase fadD6 (EC 6.2.1.-)	1.052110791	0.10590782	2.96E-23	1.38E-21
BCG_0095A	Uncharacterized protein	1.054162477	0.179736014	4.49E-09	5.00E-08
BCG_1602	Possible fatty-acid-CoA ligase fadD11 (EC 6.2.1.-)	1.057216732	0.111525044	2.55E-21	1.02E-19
BCG_3368c	Probable dihydrolipoamide dehydrogenase lpdA (EC 1.8.1.4)	1.058228865	0.296882278	0.000364588	0.001423172
BCG_3402	Probable N-acetylglucosamine-6-phosphate deacetylase nagA (EC 3.5.1.25)	1.058939651	0.225988462	2.79E-06	1.84E-05
BCG_2634c	Probable conserved membrane protein	1.061622226	0.117199343	1.33E-19	4.46E-18
BCG_3706c	Probable cold shock protein A cspA	1.062777591	0.196006235	5.89E-08	5.33E-07
BCG_1366	ATP synthase subunit b (ATP synthase F(0) sector subunit b) (ATPase subunit I) (F-type ATPase subunit b) (F-ATPase subunit b)	1.064174067	0.3198589	0.000877829	0.003007877
BCG_1957c	PPE family protein	1.066282913	0.139728452	2.33E-14	4.91E-13
BCG_1442	Dihydroorotase (DHOase) (EC 3.5.2.3)	1.068346876	0.258184498	3.50E-05	0.000177833
BCG_0326	PPE family protein	1.071444646	0.214236591	5.70E-07	4.37E-06
BCG_3458c	Possible dehydrogenase (EC 1.-.-.-)	1.071673336	0.070064123	8.18E-53	1.51E-50
BCG_1624	Uncharacterized protein	1.074165782	0.218167416	8.50E-07	6.26E-06
BCG_0104	Probable glutamine-transport atp-binding protein ABC transporter glnQ	1.074932178	0.094821434	8.67E-30	6.13E-28
BCG_0773	50S ribosomal protein L15	1.080525112	0.345199362	0.001747182	0.00541384
BCG_3173	NADH-quinone oxidoreductase subunit F (EC 7.1.1.-)	1.081256549	0.196922761	4.00E-08	3.76E-07
BCG_0643c	Uncharacterized protein	1.095879479	0.133105501	1.82E-16	4.69E-15
BCG_3558c	Mce-family protein mce4F	1.101075306	0.125529659	1.76E-18	5.42E-17
BCG_3561c	Mce-family protein mce4C	1.103582413	0.155506331	1.28E-12	2.34E-11
BCG_3223	Possible glutaredoxin protein (EC 1.-.-.-)	1.103664174	0.184655911	2.27E-09	2.66E-08
BCG_1499	Triosephosphate isomerase (TIM) (TPI) (EC 5.3.1.1) (Triose-phosphate isomerase)	1.104963524	0.211082035	1.65E-07	1.39E-06
BCG_3234	Probable transcriptional regulatory protein (Probably tetR-family)	1.109955997	0.136381887	4.00E-16	1.01E-14
BCG_3573c	Probable acetohydroxyacid synthase ilvX (EC 2.2.1.6)	1.110173645	0.148056205	6.46E-14	1.29E-12
BCG_1370	ATP synthase subunit beta (EC 7.1.2.2) (ATP synthase F1 sector subunit beta) (F-ATPase subunit beta)	1.11130123	0.244082127	5.29E-06	3.25E-05
BCG_0263c	Probable conserved transmembrane protein	1.122720507	0.181276628	5.89E-10	7.64E-09
BCG_1577	Possible rhamnosyl transferase wbbL2 (EC 2.-.-.-)	1.122956686	0.096390335	2.29E-31	1.83E-29
BCG_3172	Probable NADH dehydrogenase I (Chain E) nuoE (EC 1.6.5.3)	1.123978413	0.121017938	1.58E-20	5.62E-19
BCG_3773	Lipid II isoglutaminyl synthase (glutamine-hydrolyzing) subunit GatD (EC 6.3.5.13) (Lipid II isoglutaminyl synthase glutaminase subunit) (EC 3.5.1.2)	1.13237286	0.121616709	1.27E-20	4.55E-19
BCG_2348	HTH marR-type domain-containing protein	1.139756105	0.233713967	1.08E-06	7.78E-06
BCG_3867c	Probable conserved transmembrane protein	1.140026042	0.219932389	2.18E-07	1.79E-06
BCG_0554	Probable uroporphyrin-III c-methyltransferase hemD (EC 2.1.1.107)	1.141802347	0.154403669	1.41E-13	2.78E-12
BCG_2208c	Anthranilate phosphoribosyltransferase (EC 2.4.2.18)	1.143279174	0.247949509	4.01E-06	2.55E-05
BCG_0611c	UPF0234 protein BCG_0611c	1.145390481	0.38548902	0.002965746	0.008570505
BCG_0549	Probable conserved membrane protein mmpS2	1.146144954	0.103403327	1.50E-28	9.92E-27
BCG_3056	Uncharacterized protein	1.146347339	0.30364601	0.000159831	0.000695387
BCG_3766c	Conserved hypothetical proline rich protein	1.157445154	0.221465173	1.73E-07	1.44E-06
BCG_2967c	Putative phthiocerol dimycocerosate transporter LppX (Lipoprotein LppX)	1.158380504	0.416088587	0.005369706	0.014471161
BCG_0989	Phosphate transport system permease protein	1.166061875	0.149513687	6.24E-15	1.37E-13
BCG_1652	Phosphatidylglycerol--prolipoprotein diacylglyceryl transferase (EC 2.5.1.145)	1.170392152	0.222787383	1.49E-07	1.26E-06
BCG_1060	Ribosomal RNA small subunit methyltransferase I (EC 2.1.1.198) (16S rRNA 2'-O-ribose C1402 methyltransferase) (rRNA (cytidine-2'-O-)-methyltransferase RsmI)	1.17699034	0.188723098	4.47E-10	5.98E-09
BCG_2633	PPE family protein	1.178488851	0.119577708	6.49E-23	2.96E-21
BCG_2762c	Probable pgp synthase pgsA3 (EC 2.7.8.5)	1.180207615	0.170539945	4.50E-12	7.89E-11
BCG_1511c	PE-PGRS family protein	1.182023573	0.428289543	0.005782432	0.015398039
BCG_0784	Methionine aminopeptidase (MAP) (MetAP) (EC 3.4.11.18) (Peptidase M)	1.187292615	0.26544356	7.72E-06	4.53E-05
BCG_3055	Possible transferase (EC 2.-.-.-)	1.193827859	0.23758252	5.04E-07	3.90E-06
BCG_3224c	NAD-capped RNA hydrolase NudC (DeNADding enzyme NudC) (EC 3.6.1.-) (NADH pyrophosphatase) (EC 3.6.1.22)	1.198767653	0.144280178	9.68E-17	2.52E-15
BCG_3870c	Galactofuranosyl transferase (EC 2.-.-.-)	1.200335746	0.128053553	7.00E-21	2.56E-19
BCG_2143c	PE-PGRS family protein	1.203123685	0.181742498	3.59E-11	5.63E-10
BCG_2174c	UDP-N-acetylmuramoyl-tripeptide--D-alanyl-D-alanine ligase (EC 6.3.2.10) (D-alanyl-D-alanine-adding enzyme)	1.204394238	0.167711959	6.90E-13	1.29E-11
BCG_3377c	AB hydrolase-1 domain-containing protein	1.205552633	0.153581514	4.17E-15	9.37E-14
BCG_2624	Probable conserved integral membrane protein	1.208265042	0.30369589	6.93E-05	0.000329758
BCG_1128c	Probable enoyl-CoA hydratase echA8 (EC 4.2.1.17)	1.210156067	0.310725228	9.84E-05	0.000450557
BCG_2488c	Uncharacterized protein	1.215572333	0.179964144	1.43E-11	2.37E-10
BCG_1603	Possible acyltransferase plsB1 (EC 2.-.-.-)	1.216174443	0.145305909	5.77E-17	1.56E-15
BCG_3183c	PPE family protein	1.219246939	0.205134471	2.79E-09	3.24E-08
BCG_2580	Uncharacterized protein	1.222306222	0.203530432	1.91E-09	2.27E-08
BCG_3174	NADH-quinone oxidoreductase (EC 7.1.1.-)	1.223319512	0.20324947	1.76E-09	2.12E-08
BCG_1725c	Probable conserved ATP-binding protein ABC transporter	1.224169143	0.248827994	8.67E-07	6.36E-06
BCG_1177c	Uncharacterized protein	1.229835625	0.219274181	2.04E-08	2.03E-07
BCG_3380c	Probable thymidine phosphorylase deoA (EC 2.4.2.4)	1.239868403	0.22593549	4.07E-08	3.81E-07
BCG_3182c	PPE family protein	1.242332171	0.263478609	2.42E-06	1.61E-05
BCG_1271	Uncharacterized protein	1.243067351	0.173982414	9.01E-13	1.67E-11
BCG_1578c	Probable glycosyltransferase (EC 2.4.1.-)	1.246919185	0.191353199	7.21E-11	1.09E-09
BCG_1004c	Peptidase_M23 domain-containing protein	1.24789446	0.300519046	3.29E-05	0.000168103
BCG_1570	Glyco_trans_2-like domain-containing protein	1.252561242	0.242136523	2.30E-07	1.88E-06
BCG_3560c	Mce-family protein mce4D	1.252649688	0.175307711	8.97E-13	1.67E-11
BCG_3167c	PPE family protein	1.263249709	0.161907714	6.08E-15	1.34E-13
BCG_2118c	PE-PGRS family protein	1.266831358	0.161241174	3.94E-15	8.90E-14
BCG_0912	3-hydroxyacyl-CoA dehydrogenase (EC 1.1.1.35)	1.268596633	0.199468123	2.02E-10	2.85E-09
BCG_1194c	5-methyltetrahydropteroyltriglutamate--homocysteine methyltransferase (EC 2.1.1.14) (Cobalamin-independent methionine synthase) (Methionine synthase, vitamin-B12 independent isozyme)	1.269431807	0.196079615	9.54E-11	1.42E-09
BCG_2755	PE-PGRS family protein	1.273835265	0.520897738	0.014466697	0.034729897
BCG_3225c	Possible transmembrane cation transporter	1.275345589	0.076240521	8.20E-63	2.18E-60
BCG_3711	PE-PGRS family protein	1.276355607	0.149212188	1.19E-17	3.43E-16
BCG_0677c	DNA helicase (EC 3.6.4.12)	1.27794845	0.31133201	4.05E-05	0.00020221
BCG_1623	ATP-dependent dethiobiotin synthetase BioD (EC 6.3.3.3) (DTB synthetase) (DTBS) (Dethiobiotin synthase)	1.278018414	0.15600655	2.57E-16	6.56E-15
BCG_1053	Uncharacterized protein	1.278068505	0.254351153	5.04E-07	3.90E-06
BCG_3054	Uncharacterized protein	1.285816765	0.160579334	1.17E-15	2.79E-14
BCG_1274c	PE family protein	1.307185605	0.145085422	2.06E-19	6.90E-18
BCG_3372	Purine nucleoside phosphorylase (EC 2.4.2.1) (Inosine-guanosine phosphorylase)	1.311865259	0.081181091	9.70E-59	2.17E-56
BCG_1664	Probable two-component system transcriptional regulator	1.316537669	0.068135508	3.48E-83	2.11E-80
BCG_1365	ATP synthase subunit c (ATP synthase F(0) sector subunit c) (F-type ATPase subunit c) (F-ATPase subunit c) (Lipid-binding protein)	1.320349736	0.396513874	0.000868786	0.002981707
BCG_1920c	Uncharacterized protein	1.333569171	0.282727097	2.40E-06	1.61E-05
BCG_3869c	Possible conserved transmembrane protein	1.340118887	0.206263713	8.19E-11	1.23E-09
BCG_0329	Uncharacterized protein	1.340955269	0.207946631	1.13E-10	1.66E-09
BCG_3660c	PE-PGRS family protein	1.350747508	0.142800957	3.11E-21	1.22E-19
BCG_1622	8-amino-7-oxononanoate synthase (AONS) (EC 2.3.1.47) (7-keto-8-amino-pelargonic acid synthase) (7-KAP synthase) (KAPA synthase) (8-amino-7-ketopelargonate synthase) (Alpha-oxoamine synthase)	1.363991239	0.180657239	4.35E-14	8.70E-13
BCG_1564	Probable glycosyltransferase (EC 2.-.-.-)	1.384075954	0.14648816	3.44E-21	1.33E-19
BCG_0908	Polyketide_cyc domain-containing protein	1.390625226	0.140464336	4.15E-23	1.92E-21
BCG_2873	PE-PGRS family protein	1.39312721	0.115320524	1.34E-33	1.24E-31
BCG_0783	Adenylate kinase (AK) (EC 2.7.4.3) (ATP-AMP transphosphorylase) (ATP:AMP phosphotransferase) (Adenylate monophosphate kinase)	1.400793539	0.225751941	5.47E-10	7.21E-09
BCG_3373	Probable phosphomannomutase pmmB (EC 5.4.2.8)	1.404635228	0.096923312	1.36E-47	2.06E-45
BCG_2102	Uncharacterized protein	1.404910433	0.1733213	5.24E-16	1.32E-14
BCG_1971	Thiol peroxidase (Tpx) (EC 1.11.1.24) (Peroxiredoxin tpx) (Prx) (Thioredoxin peroxidase) (Thioredoxin-dependent peroxiredoxin)	1.423858817	0.329844736	1.58E-05	8.69E-05
BCG_3577	PE-PGRS family protein	1.429391186	0.55911197	0.010571942	0.02631818
BCG_2206c	NLPC_P60 domain-containing protein	1.42974441	0.270336813	1.23E-07	1.05E-06
BCG_0699	Possible sugar kinase (EC 2.7.-.-)	1.433418452	0.189072146	3.42E-14	7.01E-13
BCG_2334c	Uncharacterized protein	1.440709562	0.112226042	1.01E-37	1.10E-35
BCG_1127c	Uncharacterized protein	1.451346187	0.34098622	2.08E-05	0.000111029
BCG_2968c	Probable polyketide synthase pks1	1.456959595	0.435748083	0.000827041	0.002849967
BCG_1922c	Chorismate mutase (EC 5.4.99.5)	1.462810838	0.280115574	1.77E-07	1.47E-06
BCG_3868c	Probable conserved transmembrane protein	1.474109767	0.271094849	5.40E-08	4.96E-07
BCG_0331	Probable protease (EC 3.4.-.-)	1.479770578	0.106071489	3.12E-44	3.89E-42
BCG_2753c	Possible alanine rich transferase (EC 2.-.-.-)	1.491833196	0.196390732	3.05E-14	6.31E-13
BCG_3381c	Probable cytidine deaminase cdd (EC 3.5.4.5)	1.514715149	0.320025047	2.21E-06	1.50E-05
BCG_1853c	PE-PGRS family protein	1.514883154	0.160856375	4.61E-21	1.73E-19
BCG_0444	Probable membrane bound polyketide synthase pks6b [second part]	1.529564983	0.24213712	2.67E-10	3.66E-09
BCG_1126c	PE-PGRS family protein	1.536683578	0.139140332	2.34E-28	1.50E-26
BCG_1145	PE-PGRS family protein	1.545347222	0.323838482	1.82E-06	1.27E-05
BCG_2073	DLH domain-containing protein	1.563786165	0.165565731	3.55E-21	1.36E-19
BCG_2173c	Phospho-N-acetylmuramoyl-pentapeptide-transferase (EC 2.7.8.13) (UDP-MurNAc-pentapeptide phosphotransferase)	1.582045159	0.252704762	3.84E-10	5.17E-09
BCG_1303c	PE-PGRS family protein	1.584827374	0.16878404	6.02E-21	2.22E-19
BCG_3238	Probable ATP-dependent RNA helicase rhlE	1.626486412	0.116032657	1.22E-44	1.57E-42
BCG_2503c	Probable carboxylesterase lipQ (EC 3.1.-.-)	1.629467844	0.219701163	1.20E-13	2.37E-12
BCG_0924c	PE-PGRS family protein	1.649535757	0.348581933	2.22E-06	1.50E-05
BCG_1566	Uncharacterized protein	1.653808841	0.217338821	2.75E-14	5.76E-13
BCG_3388c	Possible methyltransferase (EC 2.1.1.-)	1.656544073	0.153475155	3.69E-27	2.24E-25
BCG_2423	Ribonuclease Z (RNase Z) (EC 3.1.26.11) (tRNA 3 endonuclease) (tRNase Z)	1.659695754	0.174652678	2.04E-21	8.25E-20
BCG_1356	Homoserine kinase (HK) (HSK) (EC 2.7.1.39)	1.664363107	0.76096646	0.028730107	0.06218016
BCG_3235c	Uncharacterized protein	1.667146433	0.212744818	4.64E-15	1.04E-13
BCG_0330	Probable conserved transmembrane protein	1.673497242	0.124159394	2.09E-41	2.46E-39
BCG_3572	PE-PGRS family protein	1.677703103	0.370575579	5.97E-06	3.62E-05
BCG_0797	PE-PGRS family protein	1.6862662	0.209778593	9.11E-16	2.21E-14
BCG_1151	PE-PGRS family protein	1.702326659	0.757806859	0.024679299	0.054525827
BCG_3384	Succinate dehydrogenase flavoprotein subunit (EC 1.3.5.1)	1.703851429	0.116044288	8.31E-49	1.36E-46
BCG_0327	Uncharacterized protein	1.705871156	0.253737302	1.78E-11	2.92E-10
BCG_3648c	Putative transcription factor	1.709039846	0.168362334	3.28E-24	1.70E-22
BCG_3659	N-acetylmuramoyl-L-alanine amidase domain-containing protein	1.718364741	0.314665563	4.74E-08	4.39E-07
BCG_0967c	PPE family protein	1.725229796	0.162627974	2.72E-26	1.56E-24
BCG_3571	PE-PGRS family protein	1.727571206	0.188483282	4.93E-20	1.71E-18
BCG_1913	Probable conserved integral membrane protein [first part]	1.754377334	0.147394496	1.15E-32	9.73E-31
BCG_3710	PE-PGRS family protein	1.754654653	0.174484855	8.63E-24	4.26E-22
BCG_1923c	Diacylglycerol acyltransferase/mycolyltransferase Ag85B (DGAT) (EC 2.3.1.122) (EC 2.3.1.20) (30 kDa extracellular protein) (Acyl-CoA:diacylglycerol acyltransferase) (Antigen 85 complex B) (85B) (Ag85B) (Extracellular alpha-antigen) (Fibronectin-binding protein B) (Fbps B)	1.762665134	0.445958155	7.73E-05	0.000361658
BCG_1921c	Probable resuscitation-promoting factor rpfC	1.764291343	0.289359578	1.08E-09	1.34E-08
BCG_3240c	Possible soj/parA-related protein	1.80336521	0.164550271	5.99E-28	3.74E-26
BCG_3239	Conserved hypothetical alanine valine rich protein	1.812808506	0.151525737	5.51E-33	4.87E-31
BCG_3267c	Methanethiol S-methyltransferase (EC 2.1.1.334)	1.832386394	0.142768531	1.05E-37	1.11E-35
BCG_3655c	PE-PGRS family protein	1.857136359	0.109734692	3.00E-64	9.09E-62
BCG_3622	PPE family protein	1.884003508	0.179640065	9.84E-26	5.49E-24
BCG_0064	Probable acyl carrier protein acpA (ACP)	1.89458035	0.83427449	0.023151116	0.051606428
BCG_1196c	PPE family protein	1.903500683	0.214085629	6.04E-19	1.93E-17
BCG_2756	PE-PGRS family protein	1.918447253	0.176298967	1.41E-27	8.65E-26
BCG_0796	PE-PGRS family protein	1.953889302	0.147815768	6.87E-40	7.88E-38
BCG_3439	PE-PGRS family protein	1.96413042	0.155169359	1.01E-36	1.02E-34
BCG_0142	PE-PGRS family protein	1.988117233	0.246650945	7.60E-16	1.87E-14
BCG_0968c	PE family protein	2.002060909	0.193448313	4.21E-25	2.29E-23
BCG_0360	Possible conserved exported protein	2.040547147	0.32179779	2.28E-10	3.16E-09
BCG_0328	ESAT-6-like protein	2.050076283	0.260447206	3.51E-15	8.00E-14
BCG_1125c	PE-PGRS family protein	2.075883128	0.417873603	6.77E-07	5.11E-06
BCG_3371c	Peptidase M20 domain-containing protein 2	2.091154637	0.224079011	1.04E-20	3.76E-19
BCG_0827	HTH tetR-type domain-containing protein	2.100707744	0.21338359	7.22E-23	3.26E-21
BCG_0559c	STAS domain-containing protein	2.113649938	0.357328234	3.32E-09	3.75E-08
BCG_3414c	PE_PGRS50 protein	2.123836381	0.184110379	8.72E-31	6.49E-29
BCG_1091c	Two component transcriptional regulator trcR	2.141818069	0.179292993	6.82E-33	5.90E-31
BCG_3385	Probable succinate dehydrogenase (Iron-sulphur protein subunit) sdhB (EC 1.3.99.1)	2.146159093	0.126867125	3.40E-64	9.60E-62
BCG_1690c	PE-PGRS family protein	2.242448748	0.21084305	2.03E-26	1.20E-24
BCG_1579c	Probable polyketide synthase pks5	2.243609246	0.194353548	7.92E-31	6.00E-29
BCG_0158	PE-PGRS family protein	2.269601246	0.235916803	6.56E-22	2.70E-20
BCG_2623	Probable conserved integral membrane protein	2.299016004	0.235539291	1.66E-22	7.26E-21
BCG_3457	PE-PGRS family protein	2.367044503	0.251962262	5.75E-21	2.14E-19
BCG_1502c	PE-PGRS family protein	2.392759671	0.167873212	4.27E-46	6.04E-44
BCG_2614	PE-PGRS family protein	2.405834466	0.169661831	1.22E-45	1.66E-43
BCG_0301c	AHS2 domain-containing protein	2.409049494	0.340321533	1.45E-12	2.63E-11
BCG_1800c	PE-PGRS family protein wag22a [first part]	2.42702513	1.077235454	0.02425835	0.053735729
BCG_1836c	PE-PGRS family protein [first part]	2.483497578	0.219389449	1.04E-29	7.26E-28
BCG_1569	Conserved hypothetical transmembrane protein	2.487730575	0.249955968	2.45E-23	1.16E-21
BCG_0302c	AHS1 domain-containing protein	2.539014519	0.283259443	3.14E-19	1.03E-17
BCG_3575	PE-PGRS family protein	2.658989944	0.164328879	6.88E-59	1.62E-56
BCG_1061c	Probable membrane protein	2.719951129	0.299940252	1.21E-19	4.10E-18
BCG_1961	Probable conserved lipoprotein	2.91451342	1.238651944	0.018624033	0.04312399
BCG_0295	Uncharacterized protein	2.966268387	1.478728242	0.044860611	0.090575303
BCG_1876c	PE-PGRS family protein	3.007195164	0.199947175	4.02E-51	6.82E-49
BCG_1181c	Guanylate cyclase domain-containing protein	3.422352213	1.545164755	0.026768404	0.058501582
BCG_0772	50S ribosomal protein L30	4.019097009	0.946304425	2.17E-05	0.000115235
BCG_3497c	Mutator family transposase	4.236474288	1.213957622	0.000483375	0.001824267
BCG_3722c	Probable dipeptide-transport integral membrane protein ABC transporter dppC	4.253887531	1.778227074	0.016747387	0.039358679
BCG_1180c	Uncharacterized protein	4.341096978	1.246785751	0.000497998	0.001872792
BCG_3452c	Possible polyprenyl synthetase idsB (EC 2.5.1.-)	4.808933576	1.138152154	2.39E-05	0.000125793
BCG_0004	UPF0232 protein BCG_0004	4.92201552	0.471138747	1.51E-25	8.33E-24
BCG_1162c	Uncharacterized protein	5.180679316	1.261093089	3.99E-05	0.000200041
BCG_3562c	Mce-family protein mce4B	5.655120369	0.314005459	1.64E-72	5.34E-70
BCG_3454c	Antitoxin	6.331823678	0.404237037	2.68E-55	5.42E-53
BCG_0617c	Uncharacterized protein	6.956709042	1.578738976	1.05E-05	5.99E-05
BCG_2411	PE-PGRS family protein	8.273436582	0.332013943	4.64E-137	9.84E-134
