# Supplementary material for: The Involvement of Mycobacterium Type III-A CRISPR-Cas System in Oxidative Stress
Source: Front Microbiol. 2021 Dec 9;12:774492. doi: 10.3389/fmicb.2021.774492 (PMC8696179; doi:10.3389/fmicb.2021.774492)
Supplement: Supplementary file 10 [file Data_Sheet_2.CSV]

Table S3 Differential expression of cell wall related genes between ��TCC and WT
GeneName	Protein names	Subcellular location	log2FoldChange	Adjusted P value
BCG_1023	Probable metal cation transporter P-type atpase ctpV (EC 3.6.3.-)	Transmembrane	-7.564648154	1.30E-05
BCG_1314	Probable acyltransferase (EC 2.3.1.-)	Transmembrane	-5.891623445	2.87E-82
BCG_0893	Probable conserved transmembrane protein	Transmembrane	-3.634760589	0.003342068
BCG_2350c	Probable nitrite extrusion protein 1 narK1	Transmembrane	-2.554095999	2.13E-44
BCG_3044c	PPE family protein	Transmembrane	-2.48043224	0.002354244
BCG_3745c	Uncharacterized protein	Transmembrane	-2.44991618	6.32E-58
BCG_3281c	Probable transmembrane alkane 1-monooxygenase alkB (EC 1.14.15.3)	Transmembrane	-2.311928489	0.002013626
BCG_0284	Probable conserved integral membrane protein	Transmembrane	-2.194497524	2.01E-15
BCG_2941c	Ammonium transporter	Transmembrane	-2.173341577	5.32E-06
BCG_3886c	Probable transport protein MmpL8	Transmembrane	-2.140965274	5.50E-127
BCG_1728	Probable lipoprotein lprJ	Transmembrane	-2.004765003	0.000158066
BCG_3049c	PlsC domain-containing protein	Transmembrane	-1.912465534	2.82E-11
BCG_1245	Probable conserved transmembrane transport protein mmpL10	Transmembrane	-1.869905722	4.12E-22
BCG_0901	Probable conserved integral membrane transport protein	Transmembrane	-1.856466757	7.28E-05
BCG_1804c	Uncharacterized protein	Transmembrane	-1.779944209	2.17E-11
BCG_3927	EspA_EspE domain-containing protein	Transmembrane	-1.746208029	1.15E-05
BCG_0299c	Probable integral membrane nitrite extrusion protein narK3	Transmembrane	-1.733053481	6.07E-09
BCG_1223	Nitrate reductase (quinone) (EC 1.7.5.1)	Cell membrane	-1.692617352	3.79E-06
BCG_1316c	Multidrug efflux pump Tap	Transmembrane	-1.635955351	0.008425254
BCG_3040c	PPE family protein	Transmembrane	-1.60856675	0.004737065
BCG_0386	Probable conserved membrane protein	Transmembrane	-1.545438329	1.05E-05
BCG_2072c	Probable transmembrane protein	Transmembrane	-1.39789384	1.87E-07
BCG_0162	Probable conserved transmembrane protein	Transmembrane	-1.386737778	0.000507126
BCG_3318c	Possible transmembrane protein	Transmembrane	-1.353973709	0.005263459
BCG_2341c	Probable cationic amino acid transport integral membrane protein rocE	Transmembrane	-1.341108242	1.84E-17
BCG_0633	Conserved hypothetical integral membrane protein yrbE2B	Transmembrane	-1.331445496	0.004732776
BCG_1678c	Conserved hypothetical membrane protein	Transmembrane	-1.306031867	3.23E-05
BCG_1226	Probable respiratory nitrate reductase (Gamma chain) narI (EC 1.7.99.4)	Transmembrane	-1.259988829	0.005833518
BCG_0107c	Probable membrane protein	Transmembrane	-1.232296901	2.34E-09
BCG_3894	Uncharacterized protein	Transmembrane	-1.23068185	2.28E-05
BCG_2711	Probable conserved alanine rich transmembrane protein	Transmembrane	-1.221125896	2.27E-06
BCG_2644c	Probable transmembrane protein	Transmembrane	-1.201688994	0.001348551
BCG_0352	Conserved hypothetical proline and threonine rich protein	Transmembrane	-1.189304008	0.001162175
BCG_2784c	Possible membrane protein	Transmembrane	-1.175705191	0.011684311
BCG_2720	Probable conserved transmembrane alanine and leucine rich protein	Transmembrane	-1.156943447	0.008494516
BCG_3519	Probable conserved transmembrane protein	Transmembrane	-1.141971345	2.16E-05
BCG_2272c	Probable integral membrane protein	Transmembrane	-1.116014469	0.006444686
BCG_1038	Probable serine protease (EC 3.4.21.-)	Transmembrane	-1.084551449	0.039630449
BCG_2541c	Possible conserved membrane protein	Transmembrane	-1.057890626	0.00549694
BCG_1554c	TVP38/TMEM64 family membrane protein	Transmembrane	-1.051665834	1.87E-15
BCG_0217c	Probable conserved transmembrane protein	Transmembrane	-1.047463253	2.40E-10
BCG_2296	Phosphate transporter	Transmembrane	-1.040811168	0.000469711
BCG_3911	GDT1 family protein	Transmembrane	-1.02888435	2.28E-05
BCG_3539c	Probable dicarboxylic acid transport integral membrane protein kgtP	Transmembrane	-1.018841344	0.001050169
BCG_2430c	Competence domain-containing protein	Transmembrane	1.001016674	5.56E-21
BCG_0187c	PE family protein	Transmembrane	1.008926209	6.78E-25
BCG_0572	Possible cytochrome c-type biogenesis protein ccsA	Transmembrane	1.012520055	9.75E-09
BCG_0548c	Possible phosphoserine phosphatase serB1 (EC 3.1.3.3)	Transmembrane	1.020868681	1.42E-19
BCG_1368	ATP synthase subunit alpha (EC 7.1.2.2) (ATP synthase F1 sector subunit alpha) (F-ATPase subunit alpha)	Cell membrane	1.032403944	0.001854326
BCG_0571	Probable conserved transmembrane protein	Transmembrane	1.03285976	3.86E-06
BCG_2652c	Zinc metalloprotease	Transmembrane	1.033098759	0.0052439
BCG_3179	Probable NADH dehydrogenase I (Chain L) nuoL (EC 1.6.5.3)	Transmembrane	1.037769841	5.79E-06
BCG_1371	ATP synthase epsilon chain (ATP synthase F1 sector epsilon subunit) (F-ATPase epsilon subunit)	Cell membrane	1.046024096	3.03E-10
BCG_1366	ATP synthase subunit b (ATP synthase F(0) sector subunit b) (ATPase subunit I) (F-type ATPase subunit b) (F-ATPase subunit b)	Transmembrane	1.064174067	0.003007877
BCG_0326	PPE family protein	Transmembrane	1.071444646	4.37E-06
BCG_3558c	Mce-family protein mce4F	Transmembrane	1.101075306	5.42E-17
BCG_3561c	Mce-family protein mce4C	Transmembrane	1.103582413	2.34E-11
BCG_1370	ATP synthase subunit beta (EC 7.1.2.2) (ATP synthase F1 sector subunit beta) (F-ATPase subunit beta)	Cell membrane	1.11130123	3.25E-05
BCG_0263c	Probable conserved transmembrane protein	Transmembrane	1.122720507	7.64E-09
BCG_3867c	Probable conserved transmembrane protein	Transmembrane	1.140026042	1.79E-06
BCG_3766c	Conserved hypothetical proline rich protein	Transmembrane	1.157445154	1.44E-06
BCG_2967c	Putative phthiocerol dimycocerosate transporter LppX (Lipoprotein LppX)	Cell membrane	1.158380504	0.014471161
BCG_0989	Phosphate transport system permease protein	Transmembrane	1.166061875	1.37E-13
BCG_1652	Phosphatidylglycerol--prolipoprotein diacylglyceryl transferase (EC 2.5.1.145)	Transmembrane	1.170392152	1.26E-06
BCG_2762c	Probable pgp synthase pgsA3 (EC 2.7.8.5)	Transmembrane	1.180207615	7.89E-11
BCG_2624	Probable conserved integral membrane protein	Transmembrane	1.208265042	0.000329758
BCG_1603	Possible acyltransferase plsB1 (EC 2.-.-.-)	Cell membrane	1.216174443	1.56E-15
BCG_3225c	Possible transmembrane cation transporter	Transmembrane	1.275345589	2.18E-60
BCG_1365	ATP synthase subunit c (ATP synthase F(0) sector subunit c) (F-type ATPase subunit c) (F-ATPase subunit c) (Lipid-binding protein)	Transmembrane	1.320349736	0.002981707
BCG_3869c	Possible conserved transmembrane protein	Transmembrane	1.340118887	1.23E-09
BCG_1564	Probable glycosyltransferase (EC 2.-.-.-)	Transmembrane	1.384075954	1.33E-19
BCG_1127c	Uncharacterized protein	Transmembrane	1.451346187	0.000111029
BCG_3868c	Probable conserved transmembrane protein	Transmembrane	1.474109767	4.96E-07
BCG_0331	Probable protease (EC 3.4.-.-)	Transmembrane	1.479770578	3.89E-42
BCG_2173c	Phospho-N-acetylmuramoyl-pentapeptide-transferase (EC 2.7.8.13) (UDP-MurNAc-pentapeptide phosphotransferase)	Transmembrane	1.582045159	5.17E-09
BCG_0330	Probable conserved transmembrane protein	Transmembrane	1.673497242	2.46E-39
BCG_1913	Probable conserved integral membrane protein [first part]	Transmembrane	1.754377334	9.73E-31
BCG_3239	Conserved hypothetical alanine valine rich protein	Transmembrane	1.812808506	4.87E-31
BCG_3267c	Methanethiol S-methyltransferase (EC 2.1.1.334)	Transmembrane	1.832386394	1.11E-35
BCG_2623	Probable conserved integral membrane protein	Transmembrane	2.299016004	7.26E-21
BCG_1569	Conserved hypothetical transmembrane protein	Transmembrane	2.487730575	1.16E-21
BCG_3722c	Probable dipeptide-transport integral membrane protein ABC transporter dppC	Transmembrane	4.253887531	0.039358679
BCG_3562c	Mce-family protein mce4B	Transmembrane	5.655120369	5.34E-70
